# Supplementary material for: Coagulase-negative staphylococci release a purine analog that inhibits Staphylococcus aureus virulence
Source: Nat Commun. 2021 Mar 25;12:1887. doi: 10.1038/s41467-021-22175-3 (PMC7994395; doi:10.1038/s41467-021-22175-3)
Supplement: Supplementary file 3 — Supplementary Data 1 [file 41467_2021_22175_MOESM3_ESM.xlsx]

## Sheet: Sheet1
NCBI accession number	Genus	Species	Strain	Notes
ACFR01.1	Staphylococcus	capitis	SK14
AFTX01.1	Staphylococcus	capitis	VCU116
AJTH01.1	Staphylococcus	capitis	QN1
AP014956.1	Staphylococcus	capitis	TW2795
CABEEX01.1	Staphylococcus	capitis	NCTC11045	The representative for this operon used in the phylogeny was accession number AJTH01.1
CABHLT01.1	Staphylococcus	capitis	SC35	Each gene is on a separate contig; excluded from phylogenetic analysis because operon is not in a continuous sequence
CABHLU01.1	Staphylococcus	capitis	SC32	Each gene is on a separate contig; excluded from phylogenetic analysis because operon is not in a continuous sequence
CP007601.1	Staphylococcus	capitis	AYP1020
CP023966.1	Staphylococcus	capitis	FDAARGOS_378
CTEB01.1	Staphylococcus	capitis	CR03	The representative for this operon used in the phylogeny was accession number JVOP01.1
CTEL01.1	Staphylococcus	capitis	CR09	The representative for this operon used in the phylogeny was accession number JVOP01.1
CTEM01.1	Staphylococcus	capitis	CR04	The representative for this operon used in the phylogeny was accession number JVOP01.1
CTEO01.1	Staphylococcus	capitis	CR05	The representative for this operon used in the phylogeny was accession number JVOP01.1
CVUF01.1	Staphylococcus	capitis	CR03	The representative for this operon used in the phylogeny was accession number JVOP01.1
CZWH01.1	Staphylococcus	capitis	CR07	The representative for this operon used in the phylogeny was accession number JVOP01.1
CZWI01.1	Staphylococcus	capitis	CR02
GL545267.1	Staphylococcus	capitis	C87	The ID for the specific scaffold containing the operon is GL545278.1
HG737333.1	Staphylococcus	capitis	CR01
JGYJ01.1	Staphylococcus	capitis	LNZR-1	The representative for this operon used in the phylogeny was accession number AP014956.1
JUPO01.1	Staphylococcus	capitis	880_SEPI	The representative for this operon used in the phylogeny was accession number JVOP01.1
JUVR01.1	Staphylococcus	capitis	722_SEPI
JUXJ01.1	Staphylococcus	capitis	680_SEPI
JUXY01.1	Staphylococcus	capitis	664.rep2_SAUR	The representative for this operon used in the phylogeny was accession number JVOP01.1
JUYG01.1	Staphylococcus	capitis	658_SEPI	The representative for this operon used in the phylogeny was accession number JVOP01.1
JUYU01.1	Staphylococcus	capitis	645_SEPI	The representative for this operon used in the phylogeny was accession number JUXJ01.1
JUZS01.1	Staphylococcus	capitis	622_SHAE	The representative for this operon used in the phylogeny was accession number JUXJ01.1
JUZV01.1	Staphylococcus	capitis	619_SEPI	The representative for this operon used in the phylogeny was accession number JVOP01.1
JVAJ01.1	Staphylococcus	capitis	605_SAUR	The representative for this operon used in the phylogeny was accession number JVOP01.1
JVCA01.1	Staphylococcus	capitis	562_SWAR
JVCF01.1	Staphylococcus	capitis	558_SAUR	The representative for this operon used in the phylogeny was accession number JUXJ01.1
JVEM01.1	Staphylococcus	capitis	505_SAUR	The representative for this operon used in the phylogeny was accession number JUXJ01.1
JVGZ01.1	Staphylococcus	capitis	441_SEPI
JVOP01.1	Staphylococcus	capitis	245_SAUR
JVSX01.1	Staphylococcus	capitis	1341_SEPI	The representative for this operon used in the phylogeny was accession number CP023966.1
JVVH01.1	Staphylococcus	capitis	129_SAUR	The representative for this operon used in the phylogeny was accession number JVOP01.1
JWAZ01.1	Staphylococcus	capitis	1157_SAUR	The representative for this operon used in the phylogeny was accession number JUXJ01.1
JWDH01.1	Staphylococcus	capitis	1090_SEPI
JWED01.1	Staphylococcus	capitis	1069_SEPI	The representative for this operon used in the phylogeny was accession number JUXJ01.1
JWFD01.1	Staphylococcus	capitis	104_SEPI	The representative for this operon used in the phylogeny was accession number JVOP01.1
LORZ02.1	Staphylococcus	capitis	FDAARGOS_173
LSKZ01.1	Staphylococcus	capitis	MF1871
LSLA01.1	Staphylococcus	capitis	MF1872	The representative for this operon used in the phylogeny was accession number LSKZ01.1
LWCP01.1	Staphylococcus	capitis	H65	The representative for this operon used in the phylogeny was accession number AP014956.1
LWCQ01.1	Staphylococcus	capitis	H36
NDFI01.1	Staphylococcus	capitis	KR
NDFK01.1	Staphylococcus	capitis	OG2-1
PPPY01.1	Staphylococcus	capitis	NCTC 11045	The representative for this operon used in the phylogeny was accession number AJTH01.1
PPQI01.1	Staphylococcus	capitis	DSM 6717
PZCU01.1	Staphylococcus	capitis	SNUC 5871
PZCV01.1	Staphylococcus	capitis	SNUC 4705
PZCW01.1	Staphylococcus	capitis	SNUC 4275
PZCX01.1	Staphylococcus	capitis	SNUC 4231
PZCY01.1	Staphylococcus	capitis	SNUC 3769	The representative for this operon used in the phylogeny was accession number PZCU01.1
PZCZ01.1	Staphylococcus	capitis	SNUC 3379
PZDA01.1	Staphylococcus	capitis	SNUC 2974
PZDB01.1	Staphylococcus	capitis	SNUC 2784
PZDC01.1	Staphylococcus	capitis	SNUC 2477
PZDD01.1	Staphylococcus	capitis	SNUC 2159	The representative for this operon used in the phylogeny was accession number QXRP01.1
PZDE01.1	Staphylococcus	capitis	SNUC 1187	The representative for this operon used in the phylogeny was accession number PZCU01.1
PZDG01.1	Staphylococcus	capitis	SNUC 791
QFOY01.1	Staphylococcus	capitis	S2_006_000_R1
QXRL01.1	Staphylococcus	capitis	SNUC 5893
QXRM01.1	Staphylococcus	capitis	SNUC 4830
QXRN01.1	Staphylococcus	capitis	SNUC 3795
QXRO01.1	Staphylococcus	capitis	SNUC 3357
QXRP01.1	Staphylococcus	capitis	SNUC 2643
QXRQ01.1	Staphylococcus	capitis	SNUC 1642
QXRR01.1	Staphylococcus	capitis	SNUC 1319	The representative for this operon used in the phylogeny was accession number PZCU01.1
QXRS01.1	Staphylococcus	capitis	SNUC 807	The representative for this operon used in the phylogeny was accession number PZCU01.1
RCTN01.1	Staphylococcus	capitis	C0756	The representative for this operon used in the phylogeny was accession number CP023966.1
RCTS01.1	Staphylococcus	capitis	C2784
RIYT01.1	Staphylococcus	capitis	TCR-3	The representative for this operon used in the phylogeny was accession number CP023966.1
SCHC01.1	Staphylococcus	capitis	H8
VDSA01.1	Staphylococcus	capitis	DE0445	The representative for this operon used in the phylogeny was accession number CP023966.1
VDSB01.1	Staphylococcus	capitis	DE0444	The representative for this operon used in the phylogeny was accession number CP023966.1
VDSC01.1	Staphylococcus	capitis	DE0442	The representative for this operon used in the phylogeny was accession number CP023966.1
VDSD01.1	Staphylococcus	capitis	DE0441	The representative for this operon used in the phylogeny was accession number CP023966.1
VDSE01.1	Staphylococcus	capitis	DE0440	The representative for this operon used in the phylogeny was accession number CP023966.1
VDSO01.1	Staphylococcus	capitis	DE0427
VECR01.1	Staphylococcus	capitis	DE0241
WHVU01.1	Staphylococcus	capitis	APC2923
PRJNA630769	Staphylococcus	chromogenes	ATCC 43764	Sequenced in Pittsburgh, USA. Isolate name has also been recorded as H278Pit (Pit designation because of sequencing location)
PRJNA630769	Staphylococcus	chromogenes	ATCC 43764	Sequenced in Pittsburgh, USA. Isolate name has also been recorded as H279 (Pit designation because of sequencing location) The representative for this operon used in the phylogeny was H278Pit.
PRJNA630769	Staphylococcus	chromogenes	ATCC 43764	Sequenced at the University of Toronto, Canada. Isolate name has also been recorded as H278Tor (Tor designation because of sequencing location) The representative for this operon used in the phylogeny was H278Pit.
CP046029.1	Staphylococcus	chromogenes	1401	The operon is present on this endogenous plasmid, which is carried by 1401
PPQK01.1	Staphylococcus	chromogenes	NCTC 10530	The representative for this operon used in the phylogeny was H278Pit
UHDB01.1	Staphylococcus	chromogenes	NCTC 10530	The representative for this operon used in the phylogeny was H278Pit
AHLB01.1	Staphylococcus	epidermidis	VCU118
CABGKA01.1	Staphylococcus	epidermidis	4928STDY7071543	The representative for this operon used in the phylogeny was accession number JZUL01.1
CP009046.1	Staphylococcus	epidermidis	SEI
GG749267.1	Staphylococcus	epidermidis	M23864:W2(grey)	The ID for the specific scaffold containing the operon is GG749257.1
JVGE01.1	Staphylococcus	epidermidis	460_SEPI
JZUL01.1	Staphylococcus	epidermidis	NGS-ED-1109
ANOI01.1	Staphylococcus	pseudintermedius	E140	The representative for this operon used in the phylogeny was accession number QHIB01.1
CP016073.1	Staphylococcus	pseudintermedius	81661	The representative for this operon used in the phylogeny was accession number PEOX01.1
CP032682.1	Staphylococcus	pseudintermedius	G3C4	The representative for this operon used in the phylogeny was accession number PEOX01.1
CP045084.1	Staphylococcus	pseudintermedius	KCTC 43134
CP045085.1	Staphylococcus	pseudintermedius	KCTC 43135	The representative for this operon used in the phylogeny was accession number CP045084.1
CP045086.1	Staphylococcus	pseudintermedius	KCTC 43136	The representative for this operon used in the phylogeny was accession number CP045084.1
LAWU01.1	Staphylococcus	pseudintermedius	E104	The representative for this operon used in the phylogeny was accession number PEOX01.1
MQNG01.1	Staphylococcus	pseudintermedius	SL/164
PEOH01.1	Staphylococcus	pseudintermedius	2080717047021
PEOK01.1	Staphylococcus	pseudintermedius	2080730018011	The representative for this operon used in the phylogeny was accession number PEOX01.1
PEOL01.1	Staphylococcus	pseudintermedius	2080819050011
PEON01.1	Staphylococcus	pseudintermedius	2080828038021
PEOP01.1	Staphylococcus	pseudintermedius	2080909031013	The representative for this operon used in the phylogeny was accession number QHIB01.1
PEOQ01.1	Staphylococcus	pseudintermedius	2081126023011
PEOR01.1	Staphylococcus	pseudintermedius	2090112027012	The representative for this operon used in the phylogeny was accession number PEOX01.1
PEOU01.1	Staphylococcus	pseudintermedius	2090204014011	The representative for this operon used in the phylogeny was accession number PEOX01.1
PEOV01.1	Staphylococcus	pseudintermedius	2090225035011	The representative for this operon used in the phylogeny was accession number PEOX01.1
PEOW01.1	Staphylococcus	pseudintermedius	2090312016045	The representative for this operon used in the phylogeny was accession number PEOX01.1
PEOX01.1	Staphylococcus	pseudintermedius	2090325008013
PEOY01.1	Staphylococcus	pseudintermedius	2090403026011
PEOZ01.1	Staphylococcus	pseudintermedius	2090427021011	The representative for this operon used in the phylogeny was accession number PEOX01.1
PEPA01.1	Staphylococcus	pseudintermedius	2090526044011	The representative for this operon used in the phylogeny was accession number PEOX01.1
PEPF01.1	Staphylococcus	pseudintermedius	2100623016011	The representative for this operon used in the phylogeny was accession number PEOX01.1
PEPK01.1	Staphylococcus	pseudintermedius	2110128023021	The representative for this operon used in the phylogeny was accession number PEOX01.1
PEPL01.1	Staphylococcus	pseudintermedius	2110415058011	The representative for this operon used in the phylogeny was accession number PEOX01.1
PEPM01.1	Staphylococcus	pseudintermedius	2110831019011	The representative for this operon used in the phylogeny was accession number PEOX01.1
PEPP01.1	Staphylococcus	pseudintermedius	2120427031011	The representative for this operon used in the phylogeny was accession number PEOX01.1
PEPT01.1	Staphylococcus	pseudintermedius	2130107014011	The representative for this operon used in the phylogeny was accession number PEOX01.1
PHHW01.1	Staphylococcus	pseudintermedius	335	The representative for this operon used in the phylogeny was accession number PEOX01.1
PHHX01.1	Staphylococcus	pseudintermedius	473	The representative for this operon used in the phylogeny was accession number PEOX01.1
PHIB01.1	Staphylococcus	pseudintermedius	651	The representative for this operon used in the phylogeny was accession number PEOX01.1
PHIC01.1	Staphylococcus	pseudintermedius	586	The representative for this operon used in the phylogeny was accession number PEOX01.1
PHID01.1	Staphylococcus	pseudintermedius	476	The representative for this operon used in the phylogeny was accession number PEOX01.1
QGOT01.1	Staphylococcus	pseudintermedius	MAD425	The representative for this operon used in the phylogeny was accession number QGPX01.1
QGOV01.1	Staphylococcus	pseudintermedius	MAD429	The representative for this operon used in the phylogeny was accession number PEOX01.1
QGOW01.1	Staphylococcus	pseudintermedius	MAD430	The representative for this operon used in the phylogeny was accession number PEOX01.1
QGOY01.1	Staphylococcus	pseudintermedius	VTH711	The representative for this operon used in the phylogeny was accession number PEOL01.1
QGOZ01.1	Staphylococcus	pseudintermedius	VTH775	The representative for this operon used in the phylogeny was accession number PEOX01.1
QGPA01.1	Staphylococcus	pseudintermedius	VTH682	The representative for this operon used in the phylogeny was accession number PEOX01.1
QGPC01.1	Staphylococcus	pseudintermedius	VTH625	The representative for this operon used in the phylogeny was accession number PEOX01.1
QGPD01.1	Staphylococcus	pseudintermedius	MAD478	The representative for this operon used in the phylogeny was accession number PEOX01.1
QGPG01.1	Staphylococcus	pseudintermedius	MAD424	The representative for this operon used in the phylogeny was accession number QGPX01.1
QGPH01.1	Staphylococcus	pseudintermedius	MAD416	The representative for this operon used in the phylogeny was accession number PEOX01.1
QGPI01.1	Staphylococcus	pseudintermedius	MAD406	The representative for this operon used in the phylogeny was accession number PEOX01.1
QGPJ01.1	Staphylococcus	pseudintermedius	MAD404	The representative for this operon used in the phylogeny was accession number PEOX01.1
QGPS01.1	Staphylococcus	pseudintermedius	MAD503
QGPW01.1	Staphylococcus	pseudintermedius	MAD480	The representative for this operon used in the phylogeny was accession number PEOX01.1
QGPX01.1	Staphylococcus	pseudintermedius	MAD435
QHIA01.1	Staphylococcus	pseudintermedius	SP132a	The representative for this operon used in the phylogeny was accession number QHIB01.1
QHIB01.1	Staphylococcus	pseudintermedius	SP131a
QHIC01.1	Staphylococcus	pseudintermedius	SP130a	The representative for this operon used in the phylogeny was accession number PEOL01.1
QHIE01.1	Staphylococcus	pseudintermedius	SP128a	The representative for this operon used in the phylogeny was accession number PEOL01.1
QHII01.1	Staphylococcus	pseudintermedius	SP106a	The representative for this operon used in the phylogeny was accession number PEOX01.1
QHIJ01.1	Staphylococcus	pseudintermedius	SP105a	The representative for this operon used in the phylogeny was accession number PEOX01.1
QHIO01.1	Staphylococcus	pseudintermedius	SP86a	The representative for this operon used in the phylogeny was accession number PEOX01.1
QHIP01.1	Staphylococcus	pseudintermedius	SP85a	The representative for this operon used in the phylogeny was accession number PEOX01.1
QHIT01.1	Staphylococcus	pseudintermedius	SP35a	The representative for this operon used in the phylogeny was accession number PEOX01.1
QHIV01.1	Staphylococcus	pseudintermedius	SP33a	The representative for this operon used in the phylogeny was accession number PEOX01.1
QHIW01.1	Staphylococcus	pseudintermedius	SP32b	The representative for this operon used in the phylogeny was accession number QHIB01.1
QHIX01.1	Staphylococcus	pseudintermedius	SP31a	The representative for this operon used in the phylogeny was accession number QQPJ01.1
QHIY01.1	Staphylococcus	pseudintermedius	SP30a	Excluded from phylogenetic analysis because although there is some alignment to TgsA, it does not look like the complete gene is present in the contig; unclear if due to assembly or due to biology.
QHIZ01.1	Staphylococcus	pseudintermedius	SP29a	The representative for this operon used in the phylogeny was accession number PEOX01.1
QHJA01.1	Staphylococcus	pseudintermedius	SP28a	The representative for this operon used in the phylogeny was accession number PEOX01.1
QHJB01.1	Staphylococcus	pseudintermedius	SP27a	The representative for this operon used in the phylogeny was accession number QQPJ01.1
QQPJ01.1	Staphylococcus	pseudintermedius	ST496-6
