# Supplementary material for: Coagulase-negative staphylococci release a purine analog that inhibits Staphylococcus aureus virulence
Source: Nat Commun. 2021 Mar 25;12:1887. doi: 10.1038/s41467-021-22175-3 (PMC7994395; doi:10.1038/s41467-021-22175-3)
Supplement: Supplementary file 4 — Supplementary Data 2 [file 41467_2021_22175_MOESM4_ESM.xlsx]

## Sheet: WT vs WT 6-TG
locus_tag	Name	Type	Minimum	Maximum	Length	Direction	Differential Expression Absolute Confidence	Differential Expression Confidence	Differential Expression Log2 Ratio	Differential Expression p-value	Raw Read Count	Raw Transcript Count	WT vehicle 1 RPKM	WT vehicle 2 RPKM	WT vehicle 3 RPKM	WT vehicle 4 RPKM	WT 6TG 1 RPKM	WT 6TG 2 RPKM	WT 6TG 3 RPKM	WT 6TG 5 RPKM	WT vehicle average RPKM	WT 6TG average RPKM	6TG / vehicle Fold change
SAUSA300_1603	rplU CDS	Expression Level	1755990	1756298	309	reverse	119.16	-119.16	-2.24071	2.71063e-123	16169.5	3909.53	2884.99	2604.37	2111.03	2516.87	601.3	498.78	476.99	570.42	2529.31	536.872	0.21226
SAUSA300_0368	rpsR CDS	Expression Level	419645	419887	243	forward	81.81	-81.81	-2.31791	1.20924e-85	12426.5	3820.57	2819.35	2890.23	2284.88	2540.89	594.11	476.91	507.57	524.69	2633.84	525.82	0.19964
SAUSA300_1602	hypothetical protein CDS	Expression Level	1755664	1755984	321	reverse	80.08	-80.08	-2.20831	9.86087e-84	23142	5386.19	3974.68	3697.64	3203.84	3486.08	877.79	726.27	744.61	747.82	3590.56	774.123	0.215599
SAUSA300_2648	rpmH CDS	Expression Level	2872445	2872582	138	reverse	63.65	-63.65	-1.74087	3.52553e-67	4404	2384.26	1759.44	1564.55	1292.92	1508.66	513.4	429.71	386.52	515.32	1531.39	461.237	0.301188
SAUSA300_0524	rplJ CDS	Expression Level	583645	584145	501	forward	61.87	-61.87	-3.32142	2.66206e-65	49317	7354.36	5427.07	5354.84	5155.66	5212	526.94	474.69	580.6	370.86	5287.39	488.273	0.0923466
SAUSA300_0479	50S ribosomal protein L25/general stress proteinCtc CDS	Expression Level	536261	536914	654	forward	60.05	-60.05	-2.50546	2.07698e-63	34724	3966.78	2927.24	3200.05	2882.83	2422.06	529.16	486.01	484.22	477.59	2858.04	494.245	0.172931
SAUSA300_0525	rplL CDS	Expression Level	584188	584556	369	forward	59.63	-59.63	-3.27061	6.47847e-63	35572	7202.25	5314.82	5536.9	4991.13	5219.58	513.25	515.33	598.96	384.97	5265.61	503.127	0.0955498
SAUSA300_0366	rpsF CDS	Expression Level	418773	419069	297	forward	56.01	-56.01	-2.12737	3.03417e-59	17908.5	4504.94	3324.37	2789.64	2415.55	2399.32	734.76	539.66	587.86	614.59	2732.22	619.218	0.226635
SAUSA300_2539	4-aminobutyrate aminotransferase CDS	Expression Level	2740893	2742266	1374	reverse	53.27	53.27	2.0229	1.89472e-56	461	25.07	18.5	18.37	13.7	16.6	69.88	67.82	70.01	75.29	16.7925	70.75	4.21319
SAUSA300_1149	rpsB CDS	Expression Level	1260766	1261533	768	forward	52.42	-52.42	-2.34908	1.6518e-55	37085	3607.64	2662.22	2139.23	2040.97	1998.47	556.44	335.47	365.46	457.53	2210.22	428.725	0.193974
SAUSA300_1625	rplT CDS	Expression Level	1779246	1779602	357	reverse	52.42	-52.42	-2.07915	1.55391e-55	10347	2165.37	1597.91	1489.36	1109.9	1427.2	347.71	313.86	336.45	311.61	1406.09	327.408	0.232849
SAUSA300_2171	rpsI CDS	Expression Level	2352541	2352939	399	reverse	50.97	-50.97	-2.04606	5.07436e-54	9996	1871.71	1381.21	1133.55	1008.36	1076.01	320.42	249.12	273.09	257.84	1149.78	275.117	0.239278
SAUSA300_0367	ssb CDS	Expression Level	419090	419593	504	forward	50.9	-50.9	-2.25414	6.42498e-54	56907	8435.7	6225.04	5771.3	5168.45	5610.96	1334.21	1040.1	1252.26	1052.1	5693.94	1169.67	0.205423
SAUSA300_1134	rplS CDS	Expression Level	1241487	1241837	351	forward	49.1	-49.1	-2.29075	4.3829e-52	20783	4423.71	3264.43	3310.13	2685.83	2848.87	628.37	559.94	670.63	553.18	3027.31	603.03	0.199196
SAUSA300_1626	rpmI CDS	Expression Level	1779649	1779849	201	reverse	47.17	-47.17	-2.33571	4.00461e-50	21334.5	7929.99	5851.85	4795.6	3985.92	5130.72	1145.68	930.59	922.11	794.1	4941.02	948.12	0.191887
SAUSA300_1627	infC CDS	Expression Level	1779878	1780405	528	reverse	46.84	-46.84	-2.12284	9.14477e-50	32042.5	4533.97	3345.79	2658.76	2464.37	3063.24	796.89	594.28	624.32	588.75	2883.04	651.06	0.225824
SAUSA300_0523	rplA CDS	Expression Level	582681	583373	693	forward	45.57	-45.57	-2.30227	1.78386e-48	24764	2669.77	1970.13	1652.04	1524.35	1429.42	407.98	283.28	319.51	290.12	1643.99	325.222	0.197826
SAUSA300_1601	rpmA CDS	Expression Level	1755368	1755652	285	reverse	45.18	-45.18	-1.61191	4.66061e-48	10811.5	2834.18	2091.45	1784.46	1719.31	1916.77	582.69	623.22	542.14	726.24	1878	618.572	0.329379
SAUSA300_0436	ABC transporter permease CDS	Expression Level	489809	490468	660	forward	40.95	40.95	1.78855	8.35437e-44	1681.5	190.34	140.46	112.64	111.09	100.33	483.06	407.74	338.94	445.32	116.13	418.765	3.606
SAUSA300_1166	rpsO CDS	Expression Level	1281422	1281691	270	forward	39.81	-39.81	-1.92069	1.22449e-42	4866	1346.46	993.61	846.96	767.38	1005.01	235.82	215.03	254.78	235.62	903.24	235.312	0.26052
SAUSA300_0437	NLPA lipoprotein CDS	Expression Level	490505	491347	843	forward	35.9	35.9	1.55012	1.09033e-38	7235	641.21	473.17	444.09	471.37	494.55	1479.53	1413.31	1261.32	1582.48	470.795	1434.16	3.04625
SAUSA300_0859	NADH-dependent flavin oxidoreductase CDS	Expression Level	936420	937547	1128	forward	35.9	35.9	1.5513	1.07443e-38	3126	207.05	152.79	158.79	138.55	171.44	467.93	438.89	422.36	562.3	155.392	472.87	3.04307
SAUSA300_1669	aminotransferase, class V CDS	Expression Level	1833575	1834735	1161	forward	34.76	34.76	1.91308	1.57911e-37	2619	168.53	124.37	93.72	82.22	82.48	475.98	331.32	326.98	373.29	95.6975	376.892	3.93837
SAUSA300_0797	ABC transporter permease CDS	Expression Level	880319	881014	696	forward	33.21	33.21	1.81333	5.8566e-36	2268	243.46	179.66	150.72	153.17	135.99	713.34	521.35	436.27	627.57	154.885	574.633	3.71006
SAUSA300_1580	luciferase family protein CDS	Expression Level	1731211	1732224	1014	forward	30.91	30.91	1.35559	1.19389e-33	1011	74.49	54.97	52.13	41.22	45.83	143.28	124.54	111.83	132.18	48.5375	127.957	2.63626
SAUSA300_0708	hisC CDS	Expression Level	785978	787036	1059	forward	30.66	30.66	1.67928	2.21051e-33	537	37.88	27.96	21.01	17.42	20.58	79.35	69.54	68.38	70.77	21.7425	72.01	3.31195
SAUSA300_1293	lysA CDS	Expression Level	1423790	1425055	1266	forward	30.4	30.4	1.41928	4.24091e-33	3968	234.17	172.8	163.11	132.1	174.07	518.04	431.02	364.33	459.39	160.52	443.195	2.761
SAUSA300_0796	ABC transporter ATP-binding protein CDS	Expression Level	879301	880326	1026	forward	29.8	29.8	1.93463	1.74577e-32	5697.5	414.88	306.16	224.11	199.26	224.32	1236.46	796.06	694.11	1144.15	238.462	967.695	4.05806
SAUSA300_0798	ABC transporter substrate-binding protein CDS	Expression Level	881032	881853	822	forward	28.74	28.74	1.87654	2.05022e-31	6992.5	635.55	468.99	462.43	565.6	468.45	2251.38	1700.81	1710.91	2050.86	491.368	1928.49	3.92474
SAUSA300_1666	rpsD CDS	Expression Level	1831374	1831976	603	forward	28.53	-28.53	-2.12676	3.48954e-31	21337	2643.64	1950.85	1825.24	1577.75	1887.53	417.53	399.74	457.88	308.42	1810.34	395.893	0.218684
SAUSA300_1287	asd CDS	Expression Level	1418073	1419062	990	forward	28.37	28.37	1.97833	5.12886e-31	3869.5	292.02	215.49	217.26	228.19	164.04	1046.37	839.33	767.66	817.92	206.245	867.82	4.20771
SAUSA300_1670	serA CDS	Expression Level	1834722	1836326	1605	forward	28.28	28.28	1.67624	6.51659e-31	3394	157.99	116.59	96.08	88.06	81.93	407.22	272.67	273.69	325.68	95.665	319.815	3.34307
SAUSA300_1121	fatty acid biosynthesis transcriptional regulator CDS	Expression Level	1228039	1228611	573	forward	27.83	-27.83	-1.57765	1.91799e-30	3076	401.07	295.96	256.71	241.79	201.73	89.42	81.22	76.44	86.46	249.047	83.385	0.334816
SAUSA300_2172	rplM CDS	Expression Level	2352953	2353390	438	reverse	27.67	-27.67	-1.95908	2.83146e-30	21667	3695.82	2727.29	1942.6	1831.3	1882.29	697.51	424.99	496.93	480.41	2095.87	524.96	0.250474
SAUSA300_0540	HAD family hydrolase CDS	Expression Level	606505	607188	684	forward	27.61	27.61	1.31789	3.38301e-30	2793	305.07	225.12	170.65	153.93	192.63	546.09	450.32	402.87	501.36	185.583	475.16	2.56037
SAUSA300_1259	ImpB/MucB/SamB family protein CDS	Expression Level	1386229	1387491	1263	forward	27.51	27.51	1.43788	4.32237e-30	441	26.09	19.25	19.6	15.92	16.44	57.35	45.52	44.89	52.86	17.8025	50.155	2.8173
SAUSA300_0522	rplK CDS	Expression Level	582051	582473	423	forward	27.43	-27.43	-1.8363	5.34075e-30	26459	4673.25	3448.58	3123.05	2775.28	2652.91	1060.79	716.43	805.18	721.09	2999.95	825.872	0.275295
SAUSA300_2619	hypothetical protein CDS	Expression Level	2845802	2846650	849	reverse	27.07	27.07	1.51154	1.25451e-29	730	64.24	47.4	34.19	29.05	32.58	117.41	100.31	90.52	114.86	35.805	105.775	2.9542
SAUSA300_0770	hypothetical protein CDS	Expression Level	857695	858138	444	forward	25.98	25.98	1.699	1.5863e-28	177	29.78	21.98	19.96	16.62	21.09	67.66	71.23	62.64	66.54	19.9125	67.0175	3.3656
SAUSA300_1290	dapD CDS	Expression Level	1420697	1421416	720	forward	25.98	25.98	1.97916	1.63736e-28	2653	275.29	203.15	184.35	228.67	153.68	976.43	783.37	701.54	806.91	192.462	817.062	4.24531
SAUSA300_1286	aspartate kinase CDS	Expression Level	1416804	1418009	1206	forward	25.97	25.97	2.04056	1.6995e-28	2109	130.65	96.41	133.47	122.25	96.27	606.43	459.58	399.39	543.71	112.1	502.278	4.48062
SAUSA300_0349	hypothetical protein CDS	Expression Level	400931	401320	390	reverse	25.41	25.41	1.59744	6.39966e-28	1234	236.39	174.44	125.04	92.89	121.35	444	375.06	342.09	446.69	128.43	401.96	3.1298
SAUSA300_1595	tgt CDS	Expression Level	1749412	1750551	1140	reverse	25.25	-25.25	-1.18246	9.46563e-28	6821.5	447.06	329.9	267.39	276.32	279.84	135.68	123.7	119.86	133.48	288.362	128.18	0.44451
SAUSA300_1872	hypothetical protein CDS	Expression Level	2032024	2032755	732	reverse	23.53	-23.53	-1.27584	5.1145e-26	3008	307.01	226.55	179.37	163.13	210.47	89.55	78.08	73.79	80.66	194.88	80.52	0.413177
SAUSA300_1122	plsX CDS	Expression Level	1228616	1229602	987	forward	23.08	-23.08	-1.76533	1.46377e-25	5664	428.74	316.38	261.07	277.91	225.43	94.19	66.09	80.79	71.48	270.198	78.1375	0.289187
SAUSA300_1026	hypothetical protein CDS	Expression Level	1121387	1121944	558	forward	22.93	-22.93	-1.43372	2.09378e-25	20339	2723.21	2009.57	1931.48	1231.5	1551.32	639.19	591.08	514.31	736.24	1680.97	620.205	0.368957
SAUSA300_0191	ptsG CDS	Expression Level	221333	223378	2046	reverse	22.85	-22.85	-1.61825	2.59767e-25	8633	315.24	232.63	210.72	171.61	183.63	81.41	59.18	60.68	55.25	199.648	64.13	0.321216
SAUSA300_1123	fabD CDS	Expression Level	1229595	1230521	927	forward	21.09	-21.09	-1.77792	1.51792e-23	4751	382.91	282.56	250.15	285.09	208.34	81.83	71.1	75.51	65.01	256.535	73.3625	0.285975
SAUSA300_0548	sdrE CDS	Expression Level	618896	622360	3465	forward	20.86	20.86	1.57117	2.65415e-23	9401	202.7	149.58	118.55	115.85	87.94	411.66	351.02	334.75	364.82	117.98	365.562	3.09851
SAUSA300_0355	acetyl-CoA acetyltransferase CDS	Expression Level	406009	407190	1182	forward	19.97	-19.97	-1.02255	2.11693e-22	3021	190.95	140.91	117.73	115.14	121.99	67.28	58.96	56.49	64	123.942	61.6825	0.49767
SAUSA300_2616	cobalt transport family protein CDS	Expression Level	2842624	2843457	834	reverse	19.56	19.56	1.348	5.62218e-22	666	59.66	44.03	33.71	28.18	30.11	106.51	77.94	77.01	98.33	34.0075	89.9475	2.64493
SAUSA300_0360	Cys/Met metabolism PLP-dependent enzyme CDS	Expression Level	413260	414363	1104	reverse	19.56	19.56	1.50537	5.63974e-22	273.5	18.51	13.66	14.39	14.46	12.1	47.73	34.58	35.17	47.21	13.6525	41.1725	3.01575
SAUSA300_1920	chs CDS	Expression Level	2086896	2087345	450	forward	19.42	-19.42	-2.15001	7.83586e-22	9807	1628.21	1201.52	715.82	584.78	910.56	247.2	117.47	179.44	172.36	853.17	179.117	0.209944
SAUSA300_1312	acetyltransferase CDS	Expression Level	1445512	1446021	510	reverse	19.28	19.28	1.3358	1.10848e-21	999.5	146.42	108.05	80.76	71.85	67.09	241.02	199.77	192.31	224.37	81.9375	214.368	2.61623
SAUSA300_0526	methyltransferase small subunit CDS	Expression Level	584731	585339	609	forward	18.74	-18.74	-1.4368	3.95834e-21	3555	436.12	321.83	252.47	264.41	213.84	114.56	90.51	87.81	94.73	263.137	96.9025	0.368258
SAUSA300_1292	alr2 CDS	Expression Level	1422715	1423800	1086	forward	18.35	18.35	1.94294	9.856e-21	1683	115.78	85.44	63.84	50.59	57.92	394.51	213.37	174.19	296.88	64.4475	269.737	4.18538
SAUSA300_0435	ABC transporter ATP-binding protein CDS	Expression Level	488780	489805	1026	forward	18.35	18.35	1.99716	9.68494e-21	3174.5	231.16	170.58	93.48	66.47	115.65	542.96	427.09	351.6	592.63	111.545	478.57	4.29038
SAUSA300_0703	sulfatase family protein CDS	Expression Level	777145	779085	1941	forward	18.15	-18.15	-1.15729	1.59793e-20	28347	1091.11	805.17	673.99	529.85	739.08	366.22	274.32	254.73	344.78	687.022	310.012	0.451241
SAUSA300_1291	hippurate hydrolase CDS	Expression Level	1421559	1422710	1152	forward	18.01	18.01	2.24412	2.27409e-20	1271	82.43	60.83	38.22	27.52	33.99	321.41	177.52	128.06	225.13	40.14	213.03	5.30717
SAUSA300_1289	dapB CDS	Expression Level	1419948	1420670	723	forward	17.94	17.94	2.01308	2.69961e-20	1838.5	189.98	140.19	132.83	165.58	90.65	777.77	530.31	505.37	552.91	132.312	591.59	4.47116
SAUSA300_1090	hypothetical protein CDS	Expression Level	1192232	1193149	918	forward	17.33	-17.33	-1.08687	1.10505e-19	2176	177.09	130.68	120.46	105.02	112.19	59.09	52.23	55.76	54.63	117.087	55.4275	0.473385
SAUSA300_1131	rpsP CDS	Expression Level	1239681	1239956	276	forward	17.08	-17.08	-1.22069	2.02111e-19	11385	3081.84	2274.21	2328.44	1954.93	2326.53	893.16	958.05	767.68	1234.93	2221.03	963.455	0.433788
SAUSA300_1909	hypothetical protein CDS	Expression Level	2075262	2075825	564	forward	17.08	17.08	1.2926	2.05575e-19	6732.5	891.83	658.12	793.1	665.02	830.95	1840.86	1745.66	1719.71	2236.2	736.797	1885.61	2.55919
SAUSA300_0065	arcA CDS	Expression Level	73113	74348	1236	reverse	16.62	-16.62	-1.1283	6.04967e-19	4334	261.97	193.32	198.27	156.48	194.89	103.17	77.49	76.53	84.96	185.74	85.5375	0.460523
SAUSA300_0257	antiholin-like protein LrgB CDS	Expression Level	309147	309848	702	forward	16.28	-16.28	-1.93693	1.32451e-18	5869	624.62	460.93	475.14	472.92	587.94	106.75	138.29	148.71	96.65	499.233	122.6	0.245577
SAUSA300_1675	tyrS CDS	Expression Level	1841464	1842726	1263	reverse	15.5	-15.5	-1.11209	8.14843e-18	5115	302.57	223.28	201.77	191.78	219.03	114.5	90.06	92.66	91.43	208.965	97.1625	0.46497
SAUSA300_2008	ilvN CDS	Expression Level	2168358	2168612	255	forward	15.42	15.42	1.77786	9.99819e-18	181	53.03	39.13	26.96	32.78	17.69	135.65	101.44	94.31	109.53	29.14	110.232	3.78286
SAUSA300_2617	putative cobalt ABC transporter ATP-binding protein CDS	Expression Level	2843454	2845166	1713	reverse	15.28	15.28	1.34458	1.41231e-17	1589.5	69.32	51.16	46.75	44.32	34.24	138.23	113.25	105.96	110.75	44.1175	117.047	2.65309
SAUSA300_0529	putative ribosomal protein L7Ae-like CDS	Expression Level	593002	593256	255	forward	14.99	-14.99	-1.97126	2.77081e-17	22769	6670.98	4922.78	2961.64	3624.3	2528.14	1139.51	739.29	838.8	626.45	3509.22	836.013	0.238233
SAUSA300_1124	fabG CDS	Expression Level	1230514	1231248	735	forward	14.67	-14.67	-1.51183	5.80618e-17	5148	523.28	386.15	360.27	392.2	318.58	120.12	133.24	137.19	110.09	364.3	125.16	0.343563
SAUSA300_2615	hypothetical protein CDS	Expression Level	2842080	2842577	498	reverse	14.61	14.61	1.31743	6.8672e-17	461.5	69.24	51.09	37.73	32.74	38.11	130.12	84.83	94.02	105.26	39.9175	103.557	2.59429
SAUSA300_2081	pyrG CDS	Expression Level	2243137	2244747	1611	reverse	14.52	-14.52	-1.0453	8.60679e-17	4072	188.84	139.35	110.69	91.68	98.27	62.26	48.52	46.87	56.37	109.998	53.505	0.48642
SAUSA300_2387	NAD dependent epimerase/dehydratase family protein CDS	Expression Level	2569590	2570441	852	reverse	14.52	14.52	1.35645	8.41162e-17	878	76.99	56.81	37.73	30.85	38.56	114.11	109.11	82	131.23	40.9875	109.113	2.66209
SAUSA300_2560	hypothetical protein CDS	Expression Level	2770658	2770858	201	reverse	14.46	-14.46	-1.18037	1.01084e-16	2181.5	810.86	598.36	497.1	452.64	654.68	282.32	208.48	208.22	275.32	550.695	243.585	0.442323
SAUSA300_2422	short chain dehydrogenase/reductase family oxidoreductase CDS	Expression Level	2607304	2607999	696	reverse	14.35	14.35	1.1355	1.31296e-16	4427	475.21	350.68	290.9	232.87	356.85	684.39	671.22	683.56	726.12	307.825	691.322	2.24583
SAUSA300_2483	hydroxymethylglutaryl-CoA reductase CDS	Expression Level	2681398	2682675	1278	reverse	14.2	-14.2	-0.990869	1.91724e-16	2859	167.14	123.34	114.62	101.3	132.67	64.71	55.06	57.4	61.92	117.982	59.7725	0.506622
SAUSA300_0793	hypothetical protein CDS	Expression Level	876756	877634	879	forward	14.2	14.2	1.64895	1.9008e-16	753	64	47.23	46.23	53.08	45.12	121.52	180.48	170.81	167.31	47.915	160.03	3.33987
SAUSA300_2618	hypothetical protein CDS	Expression Level	2845219	2845773	555	reverse	14.15	14.15	1.39451	2.17057e-16	599	80.63	59.5	50.43	49.8	33.43	150.81	131.47	116.32	137.79	48.29	134.097	2.77692
SAUSA300_0976	purD CDS	Expression Level	1069434	1070681	1248	forward	14.12	-14.12	-1.28907	2.32672e-16	28755.5	1721.44	1270.32	1060.4	1345.84	999.24	529.22	450.41	409.15	543.28	1168.95	483.015	0.413204
SAUSA300_2006	ilvD CDS	Expression Level	2164873	2166561	1689	forward	14.12	14.12	1.59137	2.38708e-16	1201	53.13	39.2	35.97	35.5	22.98	137.8	93.36	98.96	100.18	33.4125	107.575	3.2196
SAUSA300_1991	agrC CDS	Expression Level	2147721	2148965	1245	forward	14.1	-14.1	-1.16551	2.4996e-16	159844	9592.11	7078.4	7926.85	7139.52	7227.14	3308.75	3447.27	3198.65	3164.21	7342.98	3279.72	0.446647
SAUSA300_0530	rpsL CDS	Expression Level	593354	593767	414	forward	13.72	-13.72	-1.99596	6.04924e-16	32886	5934.67	4379.43	3121.27	3943.88	2234.01	1068.12	695.45	839.24	579.73	3419.65	795.635	0.232666
SAUSA300_1288	dapA CDS	Expression Level	1419064	1419951	888	forward	13.19	13.19	1.91935	2.09273e-15	2644	222.45	164.16	175.28	212.5	97.58	876.65	621.56	629.49	629.77	162.38	689.367	4.2454
SAUSA300_2046	oxaA CDS	Expression Level	2211426	2212298	873	reverse	13.11	-13.11	-1.20907	2.56651e-15	17388	1488.06	1098.1	903.87	683.79	1011.26	490.86	320.61	318.73	472.28	924.255	400.62	0.433452
SAUSA300_0256	murein hydrolase regulator LrgA CDS	Expression Level	308711	309154	444	forward	13.09	-13.09	-1.90575	2.70164e-15	4237	712.95	526.12	483.11	419.15	756.66	113.33	154.8	162.2	106.48	546.26	134.202	0.245675
SAUSA300_1990	agrD CDS	Expression Level	2147508	2147648	141	forward	13.01	-13.01	-1.2391	3.30808e-15	23181.5	12283.1	9064.19	11351	9976.1	10150.6	4163.64	4560.16	4162.18	4284.2	10135.5	4292.55	0.423517
SAUSA300_1683	bifunctional 3-deoxy-7-phosphoheptulonate synthase/chorismate mutase CDS	Expression Level	1854633	1855724	1092	reverse	12.82	12.82	0.700979	5.14008e-15	17754	1214.67	896.36	873.92	729.02	844.31	1484.6	1255.82	1229.26	1606.11	835.903	1393.95	1.6676
SAUSA300_2050	TENA/THI-4 family protein CDS	Expression Level	2214625	2215314	690	reverse	12.58	12.58	1.85533	8.98691e-15	104	11.26	8.31	5.36	4.31	4.56	29.69	15.47	17.14	29.68	5.635	22.995	4.08075
SAUSA300_2558	nsaS CDS	Expression Level	2769069	2769956	888	reverse	12.52	-12.52	-1.16605	1.05349e-14	1560	131.25	96.85	102.54	85.49	92.31	49.48	41.91	39.64	36.9	94.2975	41.9825	0.445213
SAUSA300_2074	rpmE2 CDS	Expression Level	2235680	2235934	255	reverse	12.45	-12.45	-1.29533	1.26093e-14	39089	11452.5	8451.25	7879.58	5993.94	9109.84	2650.77	3366.87	2585.96	4123.68	7858.65	3181.82	0.404881
SAUSA300_0673	cobalamin synthesis protein/P47K family protein CDS	Expression Level	746993	747919	927	forward	12.45	-12.45	-0.808633	1.27512e-14	3304	266.28	196.5	183.93	159.81	187.68	108.84	100.4	101.75	108.87	181.98	104.965	0.576794
SAUSA300_2051	hypothetical protein CDS	Expression Level	2215700	2216395	696	reverse	12.35	12.35	1.53654	1.61456e-14	109	11.7	8.63	6.85	4.87	6.85	26.98	18.5	15.44	22.79	6.8	20.9275	3.07757
SAUSA300_1658	hypothetical protein CDS	Expression Level	1823625	1824572	948	reverse	12.3	12.3	1.10235	1.81865e-14	1490	117.43	86.65	72.65	53.15	71.29	189.79	139.05	120.47	181.01	70.935	157.58	2.22147
SAUSA300_1992	agrA CDS	Expression Level	2149074	2149700	627	forward	12.26	-12.26	-1.12757	2.00845e-14	78965	9409.21	6943.43	8241.8	6747.05	6989.63	3561.08	3268.96	3324.62	3084.27	7230.48	3309.73	0.457747
SAUSA300_0033	methicillin-resistance MecR1 regulatory protein CDS	Expression Level	41233	42219	987	forward	12.23	-12.23	-0.844579	2.19314e-14	25965.5	1965.47	1450.39	1369.26	1121.91	1401.8	840.25	718.17	702.95	737.15	1335.84	749.63	0.561168
SAUSA300_1311	murG CDS	Expression Level	1444430	1445500	1071	reverse	12.22	12.22	0.990914	2.30048e-14	3808	265.64	196.03	159.4	162.73	163.32	407.24	329	328.36	327.6	170.37	348.05	2.04291
SAUSA300_0358	bifunctional homocysteine S-methyltransferase/5,10-methylenetetrahydrofolate reductase protein CDS	Expression Level	410293	412134	1842	reverse	12.22	12.22	1.42772	2.24001e-14	1158	46.97	34.66	24.09	27.27	21.53	104.47	65.58	58.53	79.2	26.8875	76.945	2.86174
SAUSA300_0715	nrdI CDS	Expression Level	793773	794171	399	forward	12.19	12.19	1.03411	2.47377e-14	4901.5	917.79	677.27	553.68	484.17	576.19	1205.64	1158.12	1275.54	1141.45	572.827	1195.19	2.08647
SAUSA300_2421	hypothetical protein CDS	Expression Level	2606631	2607053	423	reverse	12.18	12.18	0.915459	2.55266e-14	1758	310.5	229.13	213.39	179.3	231.41	434.41	391.19	407.51	409.58	213.307	410.673	1.92526
SAUSA300_1245	opuD CDS	Expression Level	1364593	1366239	1647	forward	12.11	-12.11	-1.64927	3.03028e-14	10398	471.67	348.07	229.75	188.31	207.55	112.13	56.78	62.24	65.98	243.42	74.2825	0.305162
SAUSA300_2484	hydroxymethylglutaryl-CoA synthase CDS	Expression Level	2682929	2684095	1167	forward	12.09	-12.09	-1.04505	3.22704e-14	8810	564.02	416.21	352.27	317.07	304.87	189.78	157.67	168.89	156.38	347.605	168.18	0.483825
SAUSA300_0357	metE CDS	Expression Level	408068	410296	2229	reverse	12.01	12.01	1.35468	3.86698e-14	2453.5	82.24	60.69	43.11	49.35	35.97	160.26	118.37	109.34	120.85	47.28	127.205	2.69046
SAUSA300_0618	ABC transporter substrate-binding protein CDS	Expression Level	691511	692440	930	reverse	11.99	-11.99	-0.912679	4.1383e-14	27961.5	2246.28	1657.62	1482.42	1098.64	1249.94	764.38	638.12	644.04	894.87	1372.16	735.352	0.535911
SAUSA300_0390	hypothetical protein CDS	Expression Level	441501	442037	537	reverse	11.92	11.92	1.14738	4.86466e-14	418	58.16	42.91	48.25	45.44	52.62	120.44	96.76	89.07	131.62	47.305	109.472	2.31418
SAUSA300_1089	lspA CDS	Expression Level	1191741	1192232	492	forward	11.86	-11.86	-0.98266	5.67592e-14	906	137.58	101.52	81.79	72.25	74.74	46.14	38.91	34.95	48.45	82.575	42.1125	0.509991
SAUSA300_1586	aspS CDS	Expression Level	1736105	1737871	1767	reverse	11.74	-11.74	-1.30195	7.61054e-14	8940.5	378.02	278.95	274.74	302.48	246.97	123.52	107.55	116.6	96.13	275.785	110.95	0.402306
SAUSA300_0531	30S ribosomal protein S7 CDS	Expression Level	<593924	594304	>381	forward	11.66	-11.66	-1.98961	9.22693e-14	30231	5928.07	4374.56	3019.17	4076.92	2010.63	998.56	703.21	856.21	530.9	3370.32	772.22	0.229124
SAUSA300_2049	thiD CDS	Expression Level	2213802	2214632	831	reverse	11.57	11.57	1.51925	1.15737e-13	117.5	10.56	7.8	6.07	5.8	8.19	28.92	16.72	15.76	22.81	6.965	21.0525	3.02261
SAUSA300_0792	hypothetical protein CDS	Expression Level	876641	876754	114	forward	11.57	11.57	1.63105	1.15741e-13	126	82.58	60.94	48.78	72.34	68.69	163.61	217.48	216.86	236.22	62.6875	208.543	3.3267
SAUSA300_1346	DnaQ family exonuclease/DinG family helicase CDS	Expression Level	1511302	1513995	2694	reverse	11.51	-11.51	-1.11424	1.31609e-13	5996	166.28	122.71	133.38	120.58	123.82	67.39	53.46	58.43	52.32	125.122	57.9	0.462747
SAUSA300_1058	alpha-hemolysin CDS	Expression Level	1156367	1157326	960	reverse	11.48	-11.48	-0.718662	1.42236e-13	5971	464.69	342.91	300.66	238.81	280	193.67	167.9	154.93	198.35	290.595	178.713	0.614988
SAUSA300_1974	leukocidin/hemolysin toxin family protein CDS	Expression Level	2128768	2129784	1017	reverse	11.38	-11.38	-0.849799	1.8586e-13	9951	731.02	539.45	528.19	418.83	543.93	292.08	294.04	258.8	288.87	507.6	283.447	0.558407
SAUSA300_0146	hypothetical protein CDS	Expression Level	165009	166553	1545	forward	11.38	11.38	1.02978	1.82527e-13	280	13.54	9.99	8.62	6.63	7.71	17.96	16.6	16.35	18.67	8.2375	17.395	2.11168
SAUSA300_2007	ilvB CDS	Expression Level	2166589	2168358	1770	forward	11.24	11.24	1.73931	2.5795e-13	1225	51.71	38.16	30.44	37.23	17.17	140.47	97.25	109.84	104.82	30.75	113.095	3.67789
SAUSA300_1490	efp CDS	Expression Level	1644418	1644975	558	reverse	11.12	-11.12	-1.00184	3.43564e-13	23298.5	3119.46	2301.97	2530.11	2377.7	2242.78	1128.45	1198.75	1160.69	1272.25	2363.14	1190.03	0.503582
SAUSA300_0186	argC CDS	Expression Level	214657	215688	1032	reverse	11.1	11.1	1.42965	3.65281e-13	540.5	39.13	28.88	24.34	19.49	15.51	85.51	54.56	47.65	66.08	22.055	63.45	2.8769
SAUSA300_0187	rocD CDS	Expression Level	215727	216911	1185	reverse	11.1	11.1	1.56444	3.57483e-13	623.5	39.31	29.01	17.71	14.01	14.87	78.06	48.66	42.01	71.78	18.9	60.1275	3.18135
SAUSA300_2009	ilvC CDS	Expression Level	2168749	2169753	1005	forward	11.1	11.1	1.83988	3.65279e-13	862	64.08	47.29	37.28	52.31	21.77	195.3	143.35	159.36	138.79	39.6625	159.2	4.01387
SAUSA300_0408	hypothetical protein CDS	Expression Level	461338	462846	1509	forward	11.04	-11.04	-1.49702	4.22682e-13	1646.5	81.52	60.16	33.59	26.25	47.32	15.43	11.98	12.38	17.18	41.83	14.2425	0.340485
SAUSA300_0035	hypothetical protein CDS	Expression Level	42236	42451	216	forward	11.02	-11.02	-1.0038	4.44929e-13	6898.5	2386.09	1760.79	1613.38	1321.51	1890.7	860.39	807.66	821.69	785.15	1646.6	818.722	0.497222
SAUSA300_1989	agrB CDS	Expression Level	2146942	2147511	570	forward	10.97	-10.97	-1.18842	5.06428e-13	106905	14012.3	10340.2	13191.2	11696.5	12705.1	5030.81	5597.19	5155.03	5217.16	11983.3	5250.05	0.438115
SAUSA300_0348	twin arginine-targeting protein translocase CDS	Expression Level	400607	400831	225	reverse	10.93	10.93	1.02826	5.6252e-13	976	324.08	239.15	191.21	143.27	173.64	428.56	351.91	390.53	389.46	186.817	390.115	2.08821
SAUSA300_2037	ATP-dependent RNA helicase CDS	Expression Level	2201245	2202765	1521	reverse	10.91	-10.91	-1.61521	5.92805e-13	22928	1126.22	831.08	539.92	422.78	519.99	272.79	128.99	126.41	199.05	578.442	181.81	0.31431
SAUSA300_2071	HemK family modification methylase CDS	Expression Level	2232834	2233586	753	reverse	10.91	-10.91	-1.18096	5.97784e-13	2713	269.18	198.64	159.84	129.63	142.54	87.72	64.65	63.34	59.2	157.662	68.7275	0.435915
SAUSA300_0359	trans-sulfuration enzyme family protein CDS	Expression Level	412103	413263	1161	reverse	10.82	10.82	1.45347	7.35759e-13	256	16.47	12.16	12.4	15.83	9.75	43.7	29.92	31.59	44.78	12.535	37.4975	2.99142
SAUSA300_1545	rpsT CDS	Expression Level	1696903	1697154	252	forward	10.78	-10.78	-1.52598	8.13337e-13	26083.5	7733.06	5706.53	6035.14	4823.93	5725.12	1328.91	2142.74	1355.02	2748.13	5572.68	1893.7	0.339819
SAUSA300_0720	putative iron compound ABC transporter ATP-binding protein CDS	Expression Level	799947	800708	762	forward	10.63	-10.63	-1.06749	1.16108e-12	666.5	65.35	48.22	41.78	44.87	44.68	22.94	20.38	21.86	20.76	44.8875	21.485	0.478641
SAUSA300_0023	hypothetical protein CDS	Expression Level	28820	29608	789	forward	10.61	-10.61	-0.872771	1.23845e-12	5856	554.51	409.2	410.74	377.01	366.57	226.02	216.6	206.3	213.07	390.88	215.498	0.551314
SAUSA300_0817	hypothetical protein CDS	Expression Level	896590	897441	852	reverse	10.61	10.61	1.73616	1.23764e-12	7356	645.04	476	675.67	710.99	469.54	2195.08	2240.36	2490.63	1610.41	583.05	2134.12	3.66027
SAUSA300_0928	comK CDS	Expression Level	1019067	1019597	531	reverse	10.55	10.55	1.61219	1.42954e-12	1296	182.35	134.56	158.36	75.6	123.43	383.78	404.37	254.54	593.63	122.987	409.08	3.32619
SAUSA300_0202	peptide ABC transporter permease CDS	Expression Level	238105	239268	1164	forward	10.36	10.36	1.19567	2.23944e-12	549.5	35.27	26.03	18.32	18.57	18.21	61.4	43.47	34.17	56.56	20.2825	48.9	2.41095
SAUSA300_1865	vraR CDS	Expression Level	2025587	2026216	630	reverse	10.26	-10.26	-0.941292	2.83051e-12	5309	629.59	464.6	477.74	481.9	519.89	256.97	241.14	253.46	271.89	486.033	255.865	0.526436
SAUSA300_0445	gltB CDS	Expression Level	497402	501901	4500	forward	10.24	10.24	1.2846	2.97892e-12	7976.5	132.43	97.73	71.01	98.3	69.55	273.34	183.33	190.26	223.81	84.1475	217.685	2.58695
SAUSA300_0769	hypothetical protein CDS	Expression Level	856368	857096	729	reverse	10.17	10.17	1.06058	3.51673e-12	3778	387.19	285.72	263.39	241.03	372.23	631.09	596.37	570.6	714.65	290.592	628.178	2.16171
SAUSA300_1264	trpD CDS	Expression Level	1392382	1393380	999	forward	10.04	10.04	1.46823	4.78333e-12	184.5	13.8	10.18	7.95	5.2	5.45	25.64	17.47	15.53	27.57	7.195	21.5525	2.99548
SAUSA300_1686	murC CDS	Expression Level	1858262	1859575	1314	reverse	9.84	-9.84	-0.801251	7.6074e-12	7375.5	419.36	309.46	305.44	288.34	304.97	175.16	182.02	162.01	182.42	302.053	175.403	0.580702
SAUSA300_2572	aur CDS	Expression Level	2784112	2785641	1530	reverse	9.83	9.83	1.32325	7.84407e-12	1004	49.03	36.18	25.04	15.95	29.04	71.72	63.05	53.22	89.88	26.5525	69.4675	2.61623
SAUSA300_0893	oppF CDS	Expression Level	981827	982813	987	forward	9.82	9.82	1.42876	8.14964e-12	67.5	5.11	3.77	2.63	2.37	2.5	8.07	8.01	7.76	9.14	2.8175	8.245	2.92635
SAUSA300_1358	ndk CDS	Expression Level	1525749	1526180	432	reverse	9.65	-9.65	-0.991363	1.22544e-11	1218	210.64	155.44	125.76	111.93	128.86	75.92	53.86	50.38	84.53	130.498	66.1725	0.507079
SAUSA300_0356	hypothetical protein CDS	Expression Level	407273	408025	753	reverse	9.45	9.45	0.80678	1.94726e-11	1145	113.6	83.83	72.39	64.56	69.4	156.04	120.9	113.03	131.42	72.545	130.347	1.79678
SAUSA300_2010	leuA CDS	Expression Level	2169783	2171312	1530	forward	9.41	9.41	1.66993	2.14341e-11	1247.5	60.92	44.95	34.75	45.46	19.8	159.97	115.06	124.17	110.93	36.24	127.532	3.51911
SAUSA300_0344	putative lipoprotein CDS	Expression Level	396024	396878	855	forward	9.39	9.39	1.30426	2.2475e-11	416	36.35	26.82	20.48	13.35	19.71	62.76	46.7	34.73	65.18	20.09	52.3425	2.6054
SAUSA300_0739	LysM domain-containing protein CDS	Expression Level	821780	822619	840	forward	9.32	9.32	1.15563	2.65019e-11	253	22.5	16.61	16.95	17.39	16.42	39.74	35.23	43.83	37.87	16.8425	39.1675	2.32552
SAUSA300_1604	mreD CDS	Expression Level	1756465	1756995	531	reverse	9.26	-9.26	-0.931345	3.10147e-11	1504.5	211.68	156.21	133.21	106.02	146.67	86.91	58.39	63.38	76.32	135.528	71.25	0.525724
SAUSA300_0827	hypothetical protein CDS	Expression Level	907497	908324	828	forward	9.24	-9.24	-0.907686	3.2561e-11	937	84.55	62.39	55.47	50.71	50.37	34.42	27.15	21.99	34.47	54.735	29.5075	0.539097
SAUSA300_2047	thiE CDS	Expression Level	2212384	2213025	642	reverse	9.23	9.23	1.2233	3.38446e-11	100.5	11.7	8.63	9	7.33	6.5	23.33	15.92	17.37	22.26	7.865	19.72	2.50731
SAUSA300_0650	phosphate transporter family protein CDS	Expression Level	724867	725874	1008	forward	9.21	-9.21	-1.01305	3.57941e-11	4634	343.46	253.46	208.28	189.67	196.66	136.89	92.5	95.84	94.89	212.017	105.03	0.495384
SAUSA300_0775	hypothetical protein CDS	Expression Level	865404	865874	471	forward	9.17	-9.17	-1.62579	3.87867e-11	244	38.7	28.56	21.54	27.66	30	7.8	4.56	8.56	12.4	26.94	8.33	0.309206
SAUSA300_0030	putative glycerophosphoryl diester phosphodiesterase CDS	Expression Level	37813	38556	744	forward	9.13	9.13	1.03528	4.29626e-11	1688	169.51	125.09	114.58	76.33	129.96	217.04	238.2	223.02	257.11	111.49	233.843	2.09743
SAUSA300_1081	hypothetical protein CDS	Expression Level	1183107	1183772	666	forward	9.12	9.12	0.711521	4.45686e-11	2252.5	252.68	186.46	167.37	142.04	156.05	288.19	276.02	251.36	273.55	162.98	272.28	1.67063
SAUSA300_1621	clpX CDS	Expression Level	1774671	1775933	1263	reverse	9.04	-9.04	-0.643098	5.43058e-11	18501	1094.4	807.6	714.81	659.47	767.87	547.02	423.64	422.43	530	737.438	480.772	0.65195
SAUSA300_2288	ABC transporter ATP-binding protein CDS	Expression Level	2460225	2461124	900	reverse	8.99	8.99	1.07077	6.04655e-11	1453	120.62	89.01	73.06	46.95	85.4	174.83	143.45	134.43	184.32	73.605	159.257	2.16368
SAUSA300_0532	fusA CDS	Expression Level	594427	596508	2082	forward	8.79	-8.79	-1.85139	9.76136e-11	146607	5260.9	3882.23	2949.98	4110.99	1894.97	1066.34	725.62	927.78	491	3209.54	802.685	0.250093
SAUSA300_0539	ilvE CDS	Expression Level	605179	606255	1077	forward	8.61	8.61	0.812808	1.49539e-10	9798	679.69	501.57	459.44	429.66	407.01	827.68	808.71	806.51	786.2	449.42	807.275	1.79626
SAUSA300_2268	sodium/bile acid symporter family protein CDS	Expression Level	2438174	2439091	918	reverse	8.54	8.54	1.26346	1.73224e-10	880	71.62	52.85	34.02	25.6	46.73	116.9	84.41	73.33	126.45	39.8	100.272	2.51941
SAUSA300_1177	cinA CDS	Expression Level	1294877	1296028	1152	forward	8.53	8.53	0.743375	1.80156e-10	1766	114.53	84.52	70.77	55.24	69.6	120.9	123.15	102.52	131.63	70.0325	119.55	1.70706
SAUSA300_0713	folE CDS	Expression Level	791586	792086	501	reverse	8.49	-8.49	-0.808688	1.97953e-10	1196	178.35	131.61	123.5	110.64	140.84	81.28	68.31	67.98	73.67	126.648	72.81	0.574903
SAUSA300_2614	hypothetical protein CDS	Expression Level	2840838	2841962	1125	reverse	8.46	8.46	1.11006	2.14283e-10	1089	72.32	53.37	36.18	26.85	36.01	105.33	74.1	65.69	96.21	38.1025	85.3325	2.23955
SAUSA300_1622	tig CDS	Expression Level	1776084	1777385	1302	reverse	8.33	-8.33	-0.788721	2.91588e-10	29834	1711.93	1263.3	1139.63	1080.51	1230.86	802.07	614.82	673.64	663.59	1178.58	688.53	0.584206
SAUSA300_2014	ilvA CDS	Expression Level	2174333	2175601	1269	forward	8.33	8.33	0.986461	2.93245e-10	1223.5	72.03	53.16	51.53	53.27	40.92	114.49	98.98	98.62	97.86	49.72	102.488	2.06129
SAUSA300_2021	S1 RNA-binding domain-containing protein CDS	Expression Level	2182412	2184562	2151	reverse	8.3	8.3	0.816188	3.21213e-10	6656.5	231.2	170.61	144.64	138.92	162.87	352.56	248.51	230.08	291.27	154.26	280.605	1.81904
SAUSA300_1242	sbcD CDS	Expression Level	1359802	1360923	1122	forward	8.3	8.3	1.2685	3.14567e-10	865.5	57.63	42.53	24.16	17.52	28.68	80.14	62.82	55.86	85.05	28.2225	70.9675	2.51457
SAUSA300_2024	rsbV CDS	Expression Level	2186222	2186548	327	reverse	8.26	8.26	0.875223	3.55894e-10	6921	1581.27	1166.88	1212.7	1029.08	1412.11	2187.83	2379.77	2102.65	2424.98	1205.19	2273.81	1.88668
SAUSA300_2565	clfB CDS	Expression Level	2774340	2777039	2700	reverse	8.26	8.26	0.985653	3.54842e-10	48241	1334.87	985.05	806.4	616.72	581.57	1799.84	1293.01	1382.77	1618.45	747.435	1523.52	2.03833
SAUSA300_0649	hypothetical protein CDS	Expression Level	724234	724851	618	forward	8.18	-8.18	-0.791003	4.28206e-10	4101	495.78	365.85	361.78	289.14	304.24	183.17	191.09	193.49	199.33	330.252	191.77	0.580677
SAUSA300_2011	leuB CDS	Expression Level	2171315	2172361	1047	forward	8.17	8.17	1.31989	4.39042e-10	1027.5	73.32	54.11	46.52	58.55	34.79	162	121.53	124.67	109.62	48.4925	129.455	2.66959
SAUSA300_0547	sdrD CDS	Expression Level	614357	618502	4146	forward	8.11	8.11	0.890771	5.0795e-10	13396	241.4	178.14	161.05	167.6	133.2	320.44	298.59	299.04	305.69	159.998	305.94	1.91215
SAUSA300_0055	alcohol dehydrogenase, zinc-containing CDS	Expression Level	64125	65222	1098	forward	8.11	8.11	1.07905	5.15185e-10	415	28.24	20.84	22.43	20.99	18.29	37.01	46.7	43.32	56.04	20.6375	45.7675	2.21769
SAUSA300_1193	glpD CDS	Expression Level	1314905	1316578	1674	forward	8.02	8.02	2.0916	6.25272e-10	1622	72.39	53.42	47.57	84.22	67.83	245.61	244.19	611.5	215.11	63.26	329.102	5.20238
SAUSA300_1594	yajC CDS	Expression Level	1749133	1749393	261	reverse	8	-8	-1.02725	6.58763e-10	3704.5	1060.41	782.52	708.64	512.49	763.77	300.71	342.1	257.64	457.11	691.855	339.39	0.490551
SAUSA300_1513	Fe/Mn family superoxide dismutase CDS	Expression Level	1663936	1664535	600	reverse	7.93	7.93	0.702018	8.00253e-10	20498	2552.39	1883.51	1952.72	1877.37	1892.71	3321.46	2888.2	2928.07	3642.53	1901.58	3195.07	1.68022
SAUSA300_0026	rRNA large subunit methyltransferase CDS	Expression Level	33712	34191	480	forward	7.93	7.93	0.819641	7.8729e-10	1606	249.97	184.46	174.04	128.04	194.35	340.76	272.03	257.52	365.12	170.222	308.857	1.81443
SAUSA300_2487	feoB CDS	Expression Level	2687552	2689546	1995	reverse	7.93	7.93	1.16343	7.81412e-10	326.5	12.23	9.02	7.9	9.46	6.23	22.07	16.76	14.75	24.94	8.1525	19.63	2.40785
SAUSA300_0089	hypothetical protein CDS	Expression Level	97421	98353	933	reverse	7.9	-7.9	-0.757656	8.65561e-10	1933	154.79	114.22	102.57	103.17	111.85	67.71	55.33	64.51	71.27	107.952	64.705	0.599384
SAUSA300_2538	amino acid permease family protein CDS	Expression Level	2739364	2740812	1449	forward	7.89	7.89	0.926142	8.88085e-10	2792	143.96	106.23	117.8	87.89	90.11	203.96	184.67	209	186.33	100.508	195.99	1.95
SAUSA300_0767	hypothetical protein CDS	Expression Level	855691	856014	324	reverse	7.89	7.89	0.943298	8.82076e-10	1196	275.79	203.51	223.23	192.47	276.89	434.89	424.09	400.99	525.72	224.025	446.423	1.99274
SAUSA300_0952	aminotransferase, class I CDS	Expression Level	1041080	1042234	1155	reverse	7.77	7.77	0.979692	1.18244e-09	4130	267.15	197.14	177.99	104.07	172.3	321.01	338.96	297.56	355.31	162.875	328.21	2.0151
SAUSA300_2479	cidA CDS	Expression Level	2677111	2677506	396	reverse	7.74	7.74	1.02027	1.25855e-09	1422	268.28	197.98	156.25	103.27	165.08	312.31	351.55	254.63	379.63	155.645	324.53	2.08507
SAUSA300_0215	hypothetical protein CDS	Expression Level	254254	254826	573	reverse	7.7	-7.7	-1.70789	1.41099e-09	1535	200.14	147.69	68.26	58.1	79.03	37.43	13.8	17.35	30.11	88.27	24.6725	0.279512
SAUSA300_2611	hisD CDS	Expression Level	2837840	2839090	1251	reverse	7.67	7.67	1.3684	1.50113e-09	178	10.63	7.84	5.74	4.12	4.35	17.28	11.74	10.69	22.36	5.5125	15.5175	2.81497
SAUSA300_0889	oppD CDS	Expression Level	976162	977244	1083	forward	7.64	7.64	0.854676	1.63601e-09	8049.5	555.3	409.78	373.89	354.91	305.34	840.59	602.73	577.74	684.36	360.98	676.355	1.87366
SAUSA300_1655	ald CDS	Expression Level	1820330	1821448	1119	reverse	7.63	-7.63	-0.726057	1.65769e-09	1500	100.15	73.9	75.86	65.09	63.29	45.04	40.07	40.22	45.4	69.535	42.6825	0.613828
SAUSA300_0885	fabH CDS	Expression Level	971282	972223	942	forward	7.59	-7.59	-1.06991	1.8582e-09	5439.5	431.41	318.36	207.86	235.54	198.88	137.09	102.22	112.32	100.47	240.16	113.025	0.470624
SAUSA300_1903	hypothetical protein CDS	Expression Level	2070466	2070867	402	forward	7.55	7.55	1.00376	2.03681e-09	824	153.14	113.01	92.43	65.95	117.72	190.77	196.68	165.77	250.17	97.2775	200.847	2.06469
SAUSA300_2603	lip CDS	Expression Level	2830473	2832515	2043	reverse	7.52	7.52	0.967687	2.20205e-09	797	29.15	21.51	23.21	15.26	21.75	45.91	40.36	29.07	50.98	20.4325	41.58	2.03499
SAUSA300_1566	hypothetical protein CDS	Expression Level	1715662	1716363	702	reverse	7.47	7.47	0.979397	2.48345e-09	362	38.53	28.43	23.68	17.38	19.88	54.92	41.67	33.68	53.38	22.3425	45.9125	2.05494
SAUSA300_1249	hypothetical protein CDS	Expression Level	1371362	1371970	609	reverse	7.45	-7.45	-0.789058	2.59004e-09	7361	903.04	666.39	660.39	590.9	713.92	350.79	412.12	355.64	416.14	657.9	383.673	0.583178
SAUSA300_2476	ptsG CDS	Expression Level	2672276	2674342	2067	reverse	7.36	-7.36	-0.81057	3.22886e-09	3483	125.89	92.9	73.74	64.82	58.89	47.03	38.53	36.99	44.02	72.5875	41.6425	0.573687
SAUSA300_1014	pyc CDS	Expression Level	1108935	1112387	3453	forward	7.19	7.19	0.693511	4.77338e-09	22205	480.44	354.54	325.58	297.82	323.26	623.47	491	520.38	518.6	325.3	538.362	1.65497
SAUSA300_2613	hisZ CDS	Expression Level	2839715	2840533	819	reverse	7.18	7.18	1.6031	4.95943e-09	128	11.68	8.62	4.66	3.49	4.99	24.4	11.65	12.3	25.8	5.44	18.5375	3.40763
SAUSA300_2559	DNA-binding response regulator CDS	Expression Level	2769967	2770632	666	reverse	7.12	-7.12	-0.894423	5.71959e-09	1379.5	154.75	114.2	92.03	85.04	85.76	63.34	45.03	48.52	46.06	94.2575	50.7375	0.538286
SAUSA300_2048	thiM CDS	Expression Level	2213027	2213818	792	reverse	7.08	7.08	1.2188	6.26716e-09	175	16.51	12.18	8.83	10.37	10.32	34.98	17.11	24	27.01	10.425	25.775	2.47242
SAUSA300_1443	rluB CDS	Expression Level	1597764	1598501	738	reverse	7.07	-7.07	-0.759559	6.48179e-09	2872	290.75	214.55	178.45	171.09	192.38	128.34	101.24	113.24	106.52	189.118	112.335	0.593996
SAUSA300_0173	hypothetical protein CDS	Expression Level	195474	195986	513	forward	6.98	6.98	0.781311	7.92328e-09	17216	2507.27	1850.21	1383.53	1135.61	1508.21	3045.37	2499.27	1994.91	2820.02	1469.39	2589.89	1.76256
SAUSA300_2205	rpsJ CDS	Expression Level	2371045	2371353	309	reverse	6.93	-6.93	-1.48019	8.92742e-09	17015	4113.95	3035.85	1625.29	2240.94	1282.26	948.61	577.56	693.3	536.85	2046.09	689.08	0.33678
SAUSA300_0849	mnhG CDS	Expression Level	928330	928686	357	reverse	6.91	-6.91	-0.990566	9.46566e-09	1259.5	263.58	194.51	210.38	205.48	213.86	107.76	103.62	112.15	89.96	206.058	103.372	0.501668
SAUSA300_1525	glyS CDS	Expression Level	1676273	1677664	1392	forward	6.9	-6.9	-0.848506	9.77576e-09	19982	1072.47	791.42	794.1	838.91	953.16	464.25	492.95	447.66	488.33	844.397	473.298	0.560515
SAUSA300_0315	nanA CDS	Expression Level	366772	367653	882	reverse	6.9	6.9	1.20102	9.75786e-09	79	6.69	4.94	3.88	3.71	4.92	13.34	7.81	9.29	11.66	4.3625	10.525	2.41261
SAUSA300_0113	immunoglobulin G binding protein A CDS	Expression Level	128167	129693	1527	reverse	6.88	6.88	1.01139	1.03222e-08	911123	44578.3	32896.1	23925.2	31266.8	32827.6	77776	50112.2	64564.1	62339	30228.9	63697.8	2.10718
SAUSA300_0438	CHAP domain-contain protein CDS	Expression Level	491679	492683	1005	forward	6.86	6.86	0.838576	1.08295e-08	19998	1486.64	1097.05	769.83	686.53	789.68	1910.64	1276.64	1386.61	1555.93	835.772	1532.46	1.83358
SAUSA300_0011	hypothetical protein CDS	Expression Level	15441	15770	330	forward	6.78	6.78	0.779357	1.31497e-08	752.5	170.36	125.72	111.67	80.68	115.55	225.7	176.45	162.25	196.22	108.405	190.155	1.75412
SAUSA300_2507	hypothetical protein CDS	Expression Level	2713364	2714419	1056	reverse	6.77	6.77	1.37534	1.33708e-08	199	14.08	10.39	7.12	5.14	8.54	30.98	16.47	13.1	26.82	7.7975	21.8425	2.80122
SAUSA300_1915	hypothetical protein CDS	Expression Level	2079718	2079894	177	reverse	6.76	-6.76	-1.11712	1.37062e-08	591	249.46	184.09	132.24	123.4	99.06	67.42	54.88	44.03	80.75	134.697	61.77	0.458583
SAUSA300_0868	spsB CDS	Expression Level	947881	948348	468	forward	6.73	-6.73	-0.768954	1.49521e-08	2169	346.26	255.52	206.71	167.05	242.98	131.24	125.26	102.49	156.05	218.065	128.76	0.590466
SAUSA300_0771	acetyltransferase CDS	Expression Level	858355	858885	531	forward	6.71	6.71	1.14606	1.57838e-08	614	86.39	63.75	42.58	62.83	42.32	152.76	118.27	113.86	111.27	52.87	124.04	2.34613
SAUSA300_0640	hypothetical protein CDS	Expression Level	714233	715300	1068	forward	6.7	-6.7	-0.708425	1.60294e-08	4478	313.26	231.16	181.22	143.58	173.9	127.6	104.39	90.45	128.03	182.465	112.618	0.617201
SAUSA300_0282	hypothetical protein CDS	Expression Level	334612	335946	1335	forward	6.7	6.7	0.762388	1.62053e-08	542	30.33	22.38	19.29	17.94	20.98	41.69	28.56	30.14	40.44	20.1475	35.2075	1.74749
SAUSA300_2462	frp CDS	Expression Level	2658479	2659150	672	reverse	6.7	6.7	0.917062	1.63667e-08	1143	127.08	93.77	88.76	64.89	97.02	170.5	152.62	124.16	229.67	86.11	169.237	1.96536
SAUSA300_0659	sugar efflux transporter CDS	Expression Level	735243	736463	1221	forward	6.69	-6.69	-0.642998	1.67785e-08	1720.5	105.27	77.69	61.66	64.37	66.23	44.87	40.89	39.67	50	67.4875	43.8575	0.649861
SAUSA300_2531	CocE/NonD family hydrolase CDS	Expression Level	2731859	2733541	1683	forward	6.69	6.69	0.814442	1.68027e-08	633	28.1	20.74	19.14	20.27	18	38.13	29.6	36	38.84	19.5375	35.6425	1.82431
SAUSA300_0975	purH CDS	Expression Level	1067934	1069412	1479	forward	6.67	-6.67	-1.14795	1.76855e-08	32308	1632.03	1204.34	833.13	1188.35	736.01	566.75	384.79	350.61	486.3	990.457	447.113	0.45142
SAUSA300_0203	RGD-containing lipoprotein CDS	Expression Level	239285	241060	1776	forward	6.67	6.67	0.905594	1.78073e-08	1331.5	56.01	41.33	28.35	33.52	30.39	82.7	54.66	55.23	67.94	33.3975	65.1325	1.95022
SAUSA300_1724	hypothetical protein CDS	Expression Level	1906396	1907031	636	forward	6.67	6.67	0.975587	1.78659e-08	219	25.73	18.98	15.85	12.91	14.45	35.16	25.75	24.72	42.48	15.5475	32.0275	2.05998
SAUSA300_0890	oppF CDS	Expression Level	977234	978175	942	forward	6.66	6.66	0.814898	1.85891e-08	5133.5	407.14	300.45	289.44	299.26	250.11	624.99	494.2	450.92	509.99	284.815	520.025	1.82583
SAUSA300_0899	adaptor protein CDS	Expression Level	987736	988455	720	forward	6.66	6.66	0.862653	1.83174e-08	11034	1144.95	844.9	770.26	586.73	898.69	1293.25	1499.13	1197.63	1826.01	775.145	1454.01	1.87578
SAUSA300_0533	tuf CDS	Expression Level	596725	597909	1185	forward	6.65	-6.65	-1.3602	1.91447e-08	165303	10421.9	7690.76	6770.82	8533.66	5568.29	3145.34	2441.2	3224.32	1819.39	7140.88	2657.56	0.372162
SAUSA300_1795	hypothetical protein CDS	Expression Level	1978472	1978816	345	reverse	6.65	-6.65	-0.954118	1.88493e-08	38314	8297.06	6122.73	7346.42	7505.14	7247.02	3242.1	3895.39	3458.79	4081.85	7055.33	3669.53	0.520108
SAUSA300_1168	RNA-metabolising metallo-beta-lactamase CDS	Expression Level	1284342	1286066	1725	forward	6.62	-6.62	-0.562949	2.0525e-08	22682	982.38	724.93	706.59	550.26	720.9	474.19	444.93	417.94	516.73	675.67	463.447	0.685908
SAUSA300_0031	hypothetical protein CDS	Expression Level	38653	39081	429	forward	6.62	6.62	0.880883	2.06263e-08	710	123.65	91.24	93.09	74.88	92.26	142.68	185.62	162.86	173.28	87.8675	166.11	1.89046
SAUSA300_0891	oppA CDS	Expression Level	978194	979849	1656	forward	6.6	6.6	0.704909	2.19282e-08	16860.5	760.67	561.33	534.95	565.59	529.87	1044.77	867.5	840.54	936.01	547.935	922.205	1.68306
SAUSA300_0012	putative homoserine O-acetyltransferase CDS	Expression Level	16133	17101	969	forward	6.6	6.6	0.713316	2.1919e-08	1420	109.48	80.79	70.45	58.99	67.64	139.43	103.74	90.13	136.7	69.4675	117.5	1.69144
SAUSA300_2012	leuC CDS	Expression Level	2172375	2173745	1371	forward	6.58	6.58	1.14592	2.28256e-08	1409	76.78	56.66	46.67	57.02	36.19	145.02	106.07	112.31	96.72	49.135	115.03	2.3411
SAUSA300_1348	tRNA CCA-pyrophosphorylase CDS	Expression Level	1514977	1516179	1203	reverse	6.53	-6.53	-0.896007	2.55218e-08	1666.5	103.5	76.37	68.4	70.15	68.49	39.12	38.07	41.43	33.4	70.8525	38.005	0.536396
SAUSA300_0850	mnhF CDS	Expression Level	928664	928957	294	reverse	6.51	-6.51	-1.06251	2.69875e-08	1697.5	431.37	318.32	340.9	371.58	339.89	174.14	156.37	183.94	136.21	342.673	162.665	0.474695
SAUSA300_0587	hypothetical protein CDS	Expression Level	660995	661630	636	forward	6.48	-6.48	-0.860809	2.93866e-08	735.5	86.4	63.76	48.19	41.33	45.24	31.03	21.13	25.67	31.72	49.63	27.3875	0.551834
SAUSA300_2644	gidB CDS	Expression Level	2867790	2868509	720	reverse	6.48	-6.48	-0.785976	2.96378e-08	1393.5	144.6	106.7	104.91	95.82	89.14	66.99	52.87	57.19	55.19	99.1425	58.06	0.585622
SAUSA300_1113	pknB CDS	Expression Level	1218149	1220143	1995	forward	6.48	-6.48	-0.774891	2.98441e-08	9897	370.64	273.51	265.18	257.58	237.3	168.24	143.58	154.32	142.21	258.392	152.088	0.588591
SAUSA300_2417	putative transporter CDS	Expression Level	2602984	2604522	1539	forward	6.48	6.48	0.472253	3.00023e-08	7495	363.85	268.5	253.86	209.11	243.24	368.56	323.22	301.45	388.8	243.678	345.507	1.41789
SAUSA300_1565	hypothetical protein CDS	Expression Level	1714662	1715576	915	reverse	6.48	6.48	0.844322	2.90811e-08	301.5	24.62	18.17	15.39	14.53	12.19	30.46	24.38	24.01	34.72	15.07	28.3925	1.88404
SAUSA300_0883	putative surface protein CDS	Expression Level	970111	970545	435	forward	6.47	6.47	0.6928	3.03983e-08	865	148.56	109.63	107.33	93.67	109.58	169.39	170.6	143.93	215.37	105.052	174.822	1.66414
SAUSA300_2548	hypothetical protein CDS	Expression Level	2753761	2754447	687	reverse	6.46	6.46	1.65583	3.10773e-08	827	89.94	66.37	83.62	72.25	77.06	167.02	345.6	370.41	163.9	74.825	261.733	3.49793
SAUSA300_1222	nuc CDS	Expression Level	1339327	1339860	534	forward	6.43	-6.43	-0.864692	3.37998e-08	512	71.63	52.86	38.57	36.25	47.18	26.57	22.84	18.12	28.23	43.715	23.94	0.547638
SAUSA300_1378	hypothetical protein CDS	Expression Level	1543733	1544611	879	reverse	6.42	6.42	1.04174	3.49749e-08	134	11.39	8.4	7.2	5.74	8.42	15.62	15.61	11.23	21.02	7.44	15.87	2.13306
SAUSA300_0862	glpQ CDS	Expression Level	940901	941830	930	reverse	6.36	6.36	0.737037	3.96893e-08	401	32.21	23.77	20.44	17.17	21.05	40.29	30.12	33.37	36.92	20.6075	35.175	1.7069
SAUSA300_2373	bioD CDS	Expression Level	2550220	2550906	687	reverse	6.35	6.35	1.59209	4.13061e-08	35.5	3.86	2.85	2.05	1.53	2.11	8.93	4.11	6.16	10.21	2.135	7.3525	3.44379
SAUSA300_2110	fmtB CDS	Expression Level	2282385	2285693	3309	reverse	6.33	6.33	0.903542	4.34792e-08	1055	23.82	17.58	13.59	15.77	11.88	34.45	23.08	25.66	32.05	14.705	28.81	1.9592
SAUSA300_0808	hypothetical protein CDS	Expression Level	887065	887313	249	forward	6.32	6.32	0.821771	4.46308e-08	237	71.11	52.48	50.8	52.78	57.77	104.23	90.5	81.75	113.22	53.4575	97.425	1.82248
SAUSA300_0365	hypothetical protein CDS	Expression Level	418338	418529	192	reverse	6.29	6.29	0.766555	4.80878e-08	401	156.04	115.15	117.13	87.48	107.28	177.77	198.26	168.64	200.62	106.76	186.322	1.74525
SAUSA300_2204	rplC CDS	Expression Level	2370355	2371017	663	reverse	6.26	-6.26	-1.48781	5.18436e-08	22729.5	2561.31	1890.09	1090.42	1503.7	766.05	612.09	361.6	454.44	312.32	1312.57	435.113	0.331498
SAUSA300_1512	pbp3 CDS	Expression Level	1661740	1663815	2076	reverse	6.18	-6.18	-0.510864	6.23841e-08	9212	331.52	244.64	204.94	179.87	221.65	162.4	135.31	134.81	174.09	212.775	151.653	0.712736
SAUSA300_0886	fabF CDS	Expression Level	972235	973479	1245	forward	6.15	-6.15	-0.962759	6.75479e-08	9801.5	588.18	434.04	352.58	385.53	307.04	221.43	180.13	194.84	156.59	369.798	188.248	0.509056
SAUSA300_1961	phiPVL ORF41-like protein CDS	Expression Level	2117652	2119607	1956	reverse	6.15	6.15	0.663751	6.72943e-08	1181.5	45.13	33.3	29.01	29.75	29.76	57.85	44.67	45.3	50.75	30.455	49.6425	1.63003
SAUSA300_1458	glyoxalase family protein CDS	Expression Level	1612529	1612900	372	reverse	6.14	6.14	0.919982	6.95957e-08	3037	609.94	450.1	456.86	371.92	383.48	647.86	916.37	666.72	1038.52	415.59	817.367	1.96676
SAUSA300_0201	peptide ABC transporter permease CDS	Expression Level	236621	238099	1479	forward	6.14	6.14	1.2359	6.92622e-08	673	34	25.09	15.23	11.05	14.56	55.21	30.89	27.84	51.91	16.4825	41.4625	2.51555
SAUSA300_0934	membrane protein CDS	Expression Level	1023467	1025431	1965	forward	6.14	6.14	1.46058	6.98761e-08	240.5	9.14	6.75	4.23	2.34	4.68	16.54	10.23	7.9	19.96	4.5	13.6575	3.035
SAUSA300_2196	rpmC CDS	Expression Level	2366524	2366745	222	reverse	6.11	-6.11	-1.73626	7.45763e-08	6070.5	2042.95	1507.57	836.98	1584.85	533.71	395.64	263.3	334.98	180.97	1115.78	293.723	0.263245
SAUSA300_2317	putative zinc-binding dehydrogenase CDS	Expression Level	2491405	2492307	903	forward	6.1	-6.1	-0.60232	7.68754e-08	2826	233.81	172.54	159.72	137.04	172.59	108.08	106.07	101.92	110.65	160.472	106.68	0.664787
SAUSA300_2195	rpsQ CDS	Expression Level	2366237	2366500	264	reverse	6.08	-6.08	-1.73505	8.12767e-08	12547.5	3550.91	2620.35	1548.16	2864.42	952.73	745.2	466.14	578.9	319.38	1996.41	527.405	0.264176
SAUSA300_0397	superantigen-like protein CDS	Expression Level	448389	449447	1059	forward	6.08	6.08	1.96765	8.09068e-08	78	5.5	4.06	2.6	1.42	1.77	10.48	6.61	6.34	27.73	2.4625	12.79	5.19391
SAUSA300_0407	superantigen-like protein CDS	Expression Level	460639	461316	678	forward	6.05	-6.05	-1.74875	8.7253e-08	764.5	84.24	62.17	20.69	18.22	28.75	10.22	5.33	4.76	13.05	32.4575	8.34	0.256951
SAUSA300_2351	Zn-binding lipoprotein adcA-like protein CDS	Expression Level	2528237	2529787	1551	reverse	6.05	6.05	0.853292	8.83106e-08	1695	81.65	60.25	44.05	36.61	52.13	108.36	69.69	73.63	109.06	48.26	90.185	1.86873
SAUSA300_2203	rplD CDS	Expression Level	2369705	2370328	624	reverse	6	-6	-1.50507	9.82843e-08	20052	2400.82	1771.66	1126.26	1557.91	712.44	565.96	369.9	461.74	281.21	1292.07	419.702	0.32483
SAUSA300_0492	folP CDS	Expression Level	551994	552797	804	forward	5.98	5.98	1.09561	1.02778e-07	1887.5	175.39	129.43	83.84	68.15	82.47	292.44	152.08	154.41	218.96	90.9725	204.472	2.24763
SAUSA300_2382	hypothetical protein CDS	Expression Level	2561084	2561890	807	reverse	5.96	5.96	0.786646	1.09257e-07	355	32.87	24.25	25.41	19.41	19.72	41.1	32.61	38.79	46.71	22.1975	39.8025	1.79311
SAUSA300_2192	rplE CDS	Expression Level	2364918	2365457	540	reverse	5.95	-5.95	-1.72167	1.12515e-07	15616.5	2160.61	1594.4	864.9	1674.52	551.68	419.03	282.59	351.81	191.73	1171.38	311.29	0.265748
SAUSA300_2201	rplB CDS	Expression Level	2368564	2369397	834	reverse	5.93	-5.93	-1.54499	1.18703e-07	29001	2597.96	1917.14	1153.1	1664.39	698.9	566.34	389.17	460.74	281.82	1358.38	424.517	0.312517
SAUSA300_0807	hypothetical protein CDS	Expression Level	886681	887064	384	forward	5.92	5.92	0.728715	1.20395e-07	519	100.98	74.51	60.16	64.92	72.26	118	112.51	93.07	140.26	67.9625	115.96	1.70624
SAUSA300_1349	glycosyl transferase, group 1 family protein CDS	Expression Level	1516184	1517326	1143	reverse	5.9	-5.9	-0.648983	1.26218e-07	1858.5	121.48	89.64	72.13	63.22	69.33	55.23	41.9	43.9	48.38	73.58	47.3525	0.643551
SAUSA300_2264	RpiR family phosphosugar-binding transcriptionalregulator CDS	Expression Level	2433701	2434582	882	forward	5.88	-5.88	-0.78425	1.32144e-07	16115	1365.05	1007.32	1065.78	972.61	1170.98	632.5	600.36	642.99	581.59	1054.17	614.36	0.582789
SAUSA300_1347	birA CDS	Expression Level	1514019	1514990	972	reverse	5.87	-5.87	-0.647828	1.37336e-07	2151	165.33	122.01	103.27	91.51	103.33	62.93	67.69	67.59	71.64	105.03	67.4625	0.642316
SAUSA300_2447	hypothetical protein CDS	Expression Level	2642008	2642496	489	reverse	5.87	5.87	1.48499	1.39068e-07	16784.5	2564.4	1892.37	3216.43	2102.14	3024.17	4478.33	10853.5	8575.85	7559.59	2558.78	7866.81	3.07444
SAUSA300_2189	rplF CDS	Expression Level	2363719	2364255	537	reverse	5.86	-5.86	-1.66469	1.42738e-07	17036.5	2370.24	1749.09	1057.33	1804.98	683	522.3	327.5	419.33	213.49	1323.6	370.655	0.280036
SAUSA300_2363	cation efflux family protein CDS	Expression Level	2538663	2539529	867	reverse	5.86	-5.86	-0.854093	1.41955e-07	2077	178.98	132.08	135.69	81.05	133.12	65.64	71.39	56.1	72.07	120.485	66.3	0.550276
SAUSA300_2160	MerR family transcriptional regulator CDS	Expression Level	2337268	2337684	417	reverse	5.86	5.86	1.1988	1.41244e-07	136	24.37	17.98	18.39	13.46	15.51	28.72	40.63	49.46	39.71	16.335	39.63	2.42608
SAUSA300_2193	rplX CDS	Expression Level	2365484	2365801	318	reverse	5.85	-5.85	-1.71059	1.46272e-07	11804	2773.24	2046.49	1168.14	2234.83	783.45	556.6	394.45	481.87	233.77	1558.23	416.673	0.267402
SAUSA300_1587	hisS CDS	Expression Level	1737887	1739149	1263	reverse	5.84	-5.84	-0.85211	1.50655e-07	4177.5	247.11	182.36	121.88	125.79	141.32	104.82	64.61	65.9	82.46	142.838	79.4475	0.556209
SAUSA300_2207	xanthine/uracil permease family protein CDS	Expression Level	2372291	2373469	1179	reverse	5.79	-5.79	-0.786764	1.68288e-07	6047	383.19	282.77	226.67	235.53	201.42	167.33	111.23	132.08	143.1	236.597	138.435	0.585108
SAUSA300_2190	rpsH CDS	Expression Level	2364280	2364678	399	reverse	5.76	-5.76	-1.66389	1.83166e-07	13937.5	2609.74	1925.83	1127.27	2019.74	786.96	564.28	386.13	462.84	221.69	1464.95	408.735	0.27901
SAUSA300_1610	folC CDS	Expression Level	1761189	1762460	1272	reverse	5.76	-5.76	-0.968805	1.84296e-07	7955.5	467.27	344.82	335.97	378.86	298.78	197.57	163.08	185.9	144.49	339.608	172.76	0.508705
SAUSA300_0619	ABC transporter permease CDS	Expression Level	692437	693273	837	reverse	5.74	-5.74	-0.847877	1.91246e-07	10395	927.87	684.71	505.61	339.5	417.35	291.48	244.12	232.84	304.29	486.793	268.183	0.550917
SAUSA300_1163	rbfA CDS	Expression Level	1278885	1279235	351	forward	5.74	-5.74	-0.702347	1.93597e-07	6862	1460.59	1077.83	1033.15	839.41	1077.66	614.58	629.77	474.27	795.76	1007.01	628.595	0.624218
SAUSA300_0672	MarR family transcriptional regulator CDS	Expression Level	746323	746766	444	reverse	5.72	-5.72	-0.581869	2.03681e-07	34152	5746.71	4240.72	3900.28	3226.35	4025.41	2530.01	2610.88	2528.25	2683.36	3848.19	2588.12	0.672556
SAUSA300_2187	rpsE CDS	Expression Level	2362808	2363308	501	reverse	5.71	-5.71	-1.61677	2.07421e-07	19578	2919.55	2154.45	1256.88	2083.5	842.67	592.23	423.4	557.54	264.4	1584.38	459.393	0.289952
SAUSA300_2337	DegU family transcriptional regulator CDS	Expression Level	2511799	2512452	654	reverse	5.67	-5.67	-1.03975	2.27609e-07	1592.5	181.92	134.25	164.65	191.23	143.94	76.75	76.25	81.35	73.69	158.517	77.01	0.485814
SAUSA300_2276	M20/M25/M40 family peptidase CDS	Expression Level	2446970	2448091	1122	reverse	5.67	5.67	0.672565	2.27898e-07	1332	88.69	65.45	63.78	47.66	60.84	99.89	94.13	97.23	94.37	59.4325	96.405	1.62209
SAUSA300_2185	rplO CDS	Expression Level	2362155	2362595	441	reverse	5.65	-5.65	-1.32403	2.40667e-07	10627	1800.35	1328.55	842.81	1213.84	609.33	444.5	363.19	420.28	283.68	998.632	377.913	0.37843
SAUSA300_2186	rpmD CDS	Expression Level	2362612	2362791	180	reverse	5.62	-5.62	-1.57809	2.59644e-07	5951	2470.04	1822.74	1001.38	1659.03	671	495.83	371.17	444.87	235.3	1288.54	386.792	0.300179
SAUSA300_1178	recA CDS	Expression Level	1296193	1297236	1044	forward	5.61	5.61	0.786009	2.66851e-07	14753	1055.76	779.09	817.69	728.63	707.02	1214.11	1407.69	1414.34	1322.76	758.108	1339.73	1.7672
SAUSA300_1568	udk CDS	Expression Level	1717226	1717849	624	reverse	5.59	-5.59	-0.702718	2.78317e-07	9231	1105.22	815.59	737.65	725.15	628.28	457.3	453.53	445.7	441.12	726.668	449.413	0.618457
SAUSA300_2247	hypothetical protein CDS	Expression Level	2411865	2412608	744	reverse	5.57	-5.57	-0.74007	2.9699e-07	1553.5	156	115.12	114.95	114.64	126.19	73.3	70.97	71.33	68.64	117.725	71.06	0.60361
SAUSA300_1116	hypothetical protein CDS	Expression Level	1221898	1222539	642	forward	5.54	-5.54	-0.600985	3.14524e-07	2185.5	254.33	187.68	178.53	170.69	179.65	141.23	110.49	102.76	126.58	179.138	120.265	0.671356
SAUSA300_2645	gidA CDS	Expression Level	2868509	2870386	1878	reverse	5.53	-5.53	-0.682144	3.27752e-07	3472.5	138.14	101.94	88.84	88.71	79.63	59.14	53.14	57.66	55.8	89.78	56.435	0.628592
SAUSA300_1001	potC CDS	Expression Level	1096447	1097256	810	forward	5.5	-5.5	-0.873338	3.48711e-07	773.5	71.34	52.65	34.55	33.98	36.88	27.4	17.22	18.16	23.35	39.515	21.5325	0.54492
SAUSA300_1305	sucB CDS	Expression Level	1435894	1437162	1269	reverse	5.5	5.5	0.640204	3.47987e-07	4575.5	269.38	198.79	164.75	167.46	152.93	328.44	246.47	233.83	290.05	170.983	274.697	1.60658
SAUSA300_2198	rpsC CDS	Expression Level	2367160	2367813	654	reverse	5.48	-5.48	-1.64506	3.68418e-07	17447	1993.1	1470.79	870.14	1446.25	483.24	426.25	278.15	322.64	177.1	1067.61	301.035	0.281972
SAUSA300_1199	hypothetical protein CDS	Expression Level	1320910	1322148	1239	forward	5.48	-5.48	-0.627699	3.73002e-07	1601	96.54	71.24	52.75	46.23	54.55	39.6	35.87	31.72	39.25	56.1925	36.61	0.65151
SAUSA300_2191	rpsN CDS	Expression Level	2364710	2364895	186	reverse	5.46	-5.46	-1.67658	3.88801e-07	10236	4111.53	3034.06	1743.98	3213.06	1163.72	863.44	562.64	741.85	326.57	2288.7	623.625	0.272479
SAUSA300_1866	vraS CDS	Expression Level	2026206	2027249	1044	reverse	5.46	-5.46	-0.674013	3.95197e-07	4069.5	291.22	214.91	196.27	201.63	231.46	148.68	120.2	132.43	134.19	211.067	133.875	0.634276
SAUSA300_1873	Mur ligase family protein CDS	Expression Level	2032757	2034070	1314	reverse	5.45	-5.45	-0.963576	4.0227e-07	3809	216.57	159.82	109.74	80.16	121.78	76.24	43.15	49.49	70.6	117.875	59.87	0.507911
SAUSA300_1876	DNA polymerase IV CDS	Expression Level	2035873	2036913	1041	reverse	5.44	-5.44	-0.864386	4.16047e-07	502	36.03	26.59	31.7	25.76	28.78	16.03	11.99	13.87	20.55	28.2075	15.61	0.553399
SAUSA300_2162	M23/M37 peptidase domain-containing protein CDS	Expression Level	2340575	2341429	855	reverse	5.44	-5.44	-0.736785	4.17221e-07	914	79.87	58.94	59.75	60.3	67.99	43.24	32.96	31.51	42.66	61.745	37.5925	0.608835
SAUSA300_0709	hypothetical protein CDS	Expression Level	787387	787929	543	forward	5.42	5.42	0.562185	4.36969e-07	2456	337.92	249.36	202.69	196.4	243.28	368.69	323.88	279.35	376.36	222.933	337.07	1.51198
SAUSA300_1722	hypothetical protein CDS	Expression Level	1904566	1905114	549	forward	5.41	5.41	0.75693	4.41766e-07	1204	163.85	120.91	101.3	69.28	102.33	199.43	145.46	138.27	200.65	98.455	170.952	1.73635
SAUSA300_2202	rplW CDS	Expression Level	2369430	2369705	276	reverse	5.4	-5.4	-1.42361	4.62495e-07	9334	2526.65	1864.51	1085.18	1554.61	714.55	582.94	417.64	492.64	304.23	1304.71	449.363	0.344415
SAUSA300_1507	glk CDS	Expression Level	1658088	1659074	987	reverse	5.38	-5.38	-0.729197	4.78649e-07	4361	330.11	243.6	227.64	231.59	196.88	148.05	135.5	134.9	128.82	224.928	136.817	0.608274
SAUSA300_1446	hypothetical protein CDS	Expression Level	1599852	1600358	507	forward	5.38	5.38	1.03046	4.83411e-07	318	46.86	34.58	30.13	14.41	29.55	59.09	57.26	46.91	66.52	27.1675	57.445	2.11448
SAUSA300_0754	hypothetical protein CDS	Expression Level	841010	841639	630	forward	5.37	5.37	1.02031	4.90582e-07	10639	1261.67	931.04	938.7	856.09	1143	1755.5	2172.45	2440.38	1736.62	967.207	2026.24	2.09494
SAUSA300_1430	phiSLT ORF 87-like protein DNA-binding protein CDS	Expression Level	1586683	1586946	264	reverse	5.36	5.36	1.57201	5.06879e-07	64.5	18.25	13.47	7.29	3.28	4.51	29.08	21.18	16.79	34	7.1375	25.2625	3.5394
SAUSA300_1592	recJ CDS	Expression Level	1744103	1746376	2274	reverse	5.32	5.32	0.773393	5.66244e-07	5943	195.25	144.09	94.93	74.09	95.41	202.72	160.98	155.33	193.33	102.13	178.09	1.74376
SAUSA300_0964	hypothetical protein CDS	Expression Level	1057264	1057581	318	reverse	5.29	-5.29	-0.974629	5.98937e-07	12540	2946.16	2174.09	2203.1	1540.42	3096.86	1025.55	1203.05	987.81	1321.21	2253.62	1134.4	0.503371
SAUSA300_1148	codY CDS	Expression Level	1259651	1260424	774	forward	5.29	-5.29	-0.821822	6.07926e-07	7506	724.53	534.66	518.15	541.85	494.65	299.25	302.74	317.58	261.22	522.327	295.197	0.565158
SAUSA300_2461	glyoxalase family protein CDS	Expression Level	2657553	2658359	807	forward	5.29	5.29	0.808241	6.06556e-07	852	78.88	58.21	58.69	55.34	54.64	93.27	102.73	113.38	99.14	56.72	102.13	1.8006
SAUSA300_2197	rplP CDS	Expression Level	2366723	2367157	435	reverse	5.27	-5.27	-1.65301	6.39121e-07	12628.5	2168.94	1600.55	893.35	1599.29	496.03	460.51	280.82	344.23	190.53	1147.31	319.022	0.278063
SAUSA300_0768	hypothetical protein CDS	Expression Level	856030	856176	147	reverse	5.27	5.27	0.884472	6.43789e-07	987	501.63	370.17	361.89	302.29	532.7	723.52	766.46	661.73	836.81	391.762	747.13	1.9071
SAUSA300_1464	2-oxoisovalerate dehydrogenase, E2 component, dihydrolipoamide acetyltransferase CDS	Expression Level	1618077	1619351	1275	reverse	5.26	-5.26	-1.01722	6.57153e-07	9057	530.71	391.63	406.43	471.09	401.02	232.35	189.58	233.15	160.52	417.542	203.9	0.488334
SAUSA300_0671	ABC transporter ATP-binding protein CDS	Expression Level	744523	746196	1674	forward	5.26	-5.26	-0.791358	6.56597e-07	2399.5	107.09	79.03	85.63	80.49	78.61	43.52	47.33	50.8	45.94	80.94	46.8975	0.579411
SAUSA300_1009	typA CDS	Expression Level	1103787	1105634	1848	forward	5.26	-5.26	-0.714752	6.67351e-07	7946	321.24	237.06	186.61	145.58	150.34	122.2	99.81	105.2	110.49	179.898	109.425	0.608263
SAUSA300_1871	hypothetical protein CDS	Expression Level	2031386	2031799	414	reverse	5.23	5.23	1.30054	7.05781e-07	201	36.27	26.77	18.89	10.19	23.03	39.1	62.48	36.02	70.1	19.72	51.925	2.63311
SAUSA300_1896	pheA CDS	Expression Level	2061487	2062281	795	forward	5.22	-5.22	-0.736561	7.29247e-07	2185.5	205.39	151.56	156.62	102.6	124.95	93.32	71.54	78.75	78.32	133.933	80.4825	0.600918
SAUSA300_2188	rplR CDS	Expression Level	2363329	2363688	360	reverse	5.21	-5.21	-1.53391	7.41726e-07	7899.5	1639.39	1209.77	688.69	1144.17	443.55	351.77	259.01	308.09	161.71	871.545	270.145	0.309961
SAUSA300_2194	rplN CDS	Expression Level	2365837	2366205	369	reverse	5.19	-5.19	-1.66042	7.90515e-07	10407.5	2107.2	1554.99	843.64	1671.13	577.59	448.35	294.63	367.57	164.73	1161.84	318.82	0.27441
SAUSA300_2159	aldo/keto reductase family protein CDS	Expression Level	2336350	2337198	849	reverse	5.17	5.17	0.874648	8.18065e-07	585	51.48	37.99	45.02	37.92	43.11	64.23	81.69	83.16	81.81	41.01	77.7225	1.89521
SAUSA300_0705	recQ CDS	Expression Level	781251	783032	1782	forward	5.16	-5.16	-0.445072	8.48074e-07	7182	301.11	222.2	198.05	176.03	188.58	159.2	137.83	133.94	154.39	196.215	146.34	0.745815
SAUSA300_0179	formate dehydrogenase CDS	Expression Level	200607	201632	1026	forward	5.13	5.13	0.740301	9.07237e-07	257	18.71	13.81	13.64	11.89	11.78	25.21	17.83	21.21	24.38	12.78	22.1575	1.73376
SAUSA300_2013	leuD CDS	Expression Level	2173746	2174318	573	forward	5.11	5.11	0.961301	9.59343e-07	373.5	48.7	35.94	30.08	39.04	23.47	78.5	65.64	56.98	64.56	32.1325	66.42	2.06707
SAUSA300_1466	2-oxoisovalerate dehydrogenase, E1 component, alpha subunit CDS	Expression Level	1620347	1621339	993	reverse	5.07	-5.07	-0.936176	1.04185e-06	6132.5	461.4	340.48	310.08	371.84	275.92	201.9	155.95	177.38	141.17	324.58	169.1	0.520981
SAUSA300_1975	Aerolysin/leukocidin family protein CDS	Expression Level	2129806	2130861	1056	reverse	5.04	-5.04	-0.670025	1.14122e-06	15913	1125.83	830.8	730.85	528.81	824.17	525.24	424.05	368.97	531.31	728.658	462.392	0.634581
SAUSA300_1017	hypothetical protein CDS	Expression Level	1114814	1115275	462	forward	5.03	-5.03	-0.530533	1.15979e-06	5176.5	837.11	617.73	506.62	402.25	481.41	367.85	348.39	302.88	383.4	502.002	350.63	0.698463
SAUSA300_1068	anti protein CDS	Expression Level	1168589	1168723	135	forward	5.03	5.03	1.25105	1.14991e-06	5677.5	3142.02	2318.62	1879.98	1104.07	1903.46	3999.12	5088.72	2369.64	7189.79	1801.53	4661.82	2.5877
SAUSA300_1611	valS CDS	Expression Level	1762473	1765103	2631	reverse	5.02	-5.02	-0.750271	1.20276e-06	19886.5	564.71	416.72	348.65	389.53	353.05	263.82	202.96	230.36	204.31	376.988	225.363	0.597798
SAUSA300_1895	nitric oxide synthase oxygenase CDS	Expression Level	2060391	2061467	1077	forward	5.02	-5.02	-0.658882	1.20263e-06	4837.5	335.58	247.63	227.91	153.57	201.61	156.6	119.51	117.27	135.01	207.68	132.097	0.636063
SAUSA300_2199	rplV CDS	Expression Level	2367837	2368190	354	reverse	5.01	-5.01	-1.55162	1.21782e-06	14763	3115.71	2299.21	1369.66	2273.08	797.55	719.23	467.76	562.85	301.08	1684.88	512.73	0.304313
SAUSA300_1328	putative drug transporter CDS	Expression Level	1488474	1489865	1392	reverse	5	-5	-1.19582	1.27542e-06	2349	126.08	93.04	74.41	122.06	71.54	44.12	32.54	45.56	30.99	90.2625	38.3025	0.424346
SAUSA300_2072	prfA CDS	Expression Level	2233657	2234733	1077	reverse	5	-5	-0.816288	1.26676e-06	4264.5	295.83	218.3	149.8	133.46	161.22	126.07	76.14	80.65	92.98	165.695	93.96	0.567066
SAUSA300_1726	crcB family protein CDS	Expression Level	1909364	1909717	354	forward	4.99	4.99	1.25116	1.31357e-06	85	17.94	13.24	12.43	6.38	7.21	29.23	26.8	14.42	32.74	9.815	25.7975	2.62837
SAUSA300_0794	TOPRIM domain-containing protein CDS	Expression Level	878376	878762	387	forward	4.97	4.97	0.755279	1.36431e-06	689.5	133.11	98.23	105.17	89.62	98.75	143.61	182.56	167.86	186.68	97.9425	170.178	1.73752
SAUSA300_0185	argJ CDS	Expression Level	213404	214645	1242	reverse	4.96	4.96	0.894835	1.39003e-06	696	41.87	30.9	25.83	25.77	20.22	67.66	40.11	45.54	46.87	25.68	50.045	1.94879
SAUSA300_1966	phi77 ORF014-like protein, phage anti-repressor protein CDS	Expression Level	2121487	2122239	753	reverse	4.95	4.95	0.637872	1.4411e-06	662	65.68	48.47	46.14	42.91	35.61	73.75	65.85	61.74	78.12	43.2825	69.865	1.61416
SAUSA300_0788	nitroreductase family protein CDS	Expression Level	874530	875069	540	forward	4.94	4.94	0.873426	1.48197e-06	1745	241.43	178.16	131.73	83.27	136.5	262.56	218.79	195.56	325.52	132.415	250.608	1.89259
SAUSA300_1470	geranyltranstransferase CDS	Expression Level	1625506	1626387	882	reverse	4.93	-4.93	-0.553745	1.53081e-06	7336.5	621.45	458.59	375.16	353.65	406.96	321.5	257.79	249.9	269.15	398.59	274.585	0.688891
SAUSA300_1243	sbcC CDS	Expression Level	1360927	1363956	3030	forward	4.93	4.93	0.576833	1.50598e-06	3348	82.55	60.92	60.36	57.65	62.25	100.57	87.81	88.4	92.07	60.295	92.2125	1.52936
SAUSA300_0805	pathogenicity island protein CDS	Expression Level	886052	886324	273	forward	4.93	4.93	0.681323	1.49973e-06	472.5	129.31	95.42	88.53	79.87	115.05	169.19	147.09	136.82	166.96	94.7175	155.015	1.6366
SAUSA300_0818	sufC CDS	Expression Level	897769	898530	762	forward	4.92	4.92	1.01674	1.55279e-06	9575	938.79	692.77	778.17	940.06	720.03	1762.31	1623.14	1909.72	1382.83	782.757	1669.5	2.13284
SAUSA300_1202	hypothetical protein CDS	Expression Level	1325509	1325721	213	forward	4.9	4.9	0.909585	1.66156e-06	129	45.25	33.39	24.67	20.15	33.57	55.63	50.91	41.63	66.28	27.945	53.6125	1.9185
SAUSA300_0270	lytM CDS	Expression Level	322343	323293	951	forward	4.88	4.88	0.762986	1.7286e-06	1130	88.77	65.51	55.04	53.46	58.71	132.55	76.85	96.42	102.82	58.18	102.16	1.75593
SAUSA300_0888	oppC CDS	Expression Level	975075	976145	1071	forward	4.86	4.86	0.871728	1.81638e-06	5078.5	354.27	261.43	184.02	137.34	181.92	456.79	316.92	246.7	434.28	191.178	363.673	1.90228
SAUSA300_0134	polysaccharide extrusion protein CDS	Expression Level	152504	153934	1431	forward	4.85	-4.85	-0.651833	1.84818e-06	776.5	40.54	29.92	30.45	23.55	23.08	18.81	15.47	15.21	19.73	26.75	17.305	0.646916
SAUSA300_1111	rRNA large subunit methyltransferase N CDS	Expression Level	1216308	1217402	1095	forward	4.85	-4.85	-0.508899	1.86567e-06	6879.5	469.38	346.38	301.04	288.4	305.8	259.92	205.17	193.25	229.21	310.405	221.888	0.714832
SAUSA300_0956	hypothetical protein CDS	Expression Level	1048217	1048651	435	reverse	4.85	4.85	0.983479	1.88509e-06	671	115.24	85.04	48.75	42.07	45.4	137.17	99.45	80.3	142.04	55.315	114.74	2.0743
SAUSA300_2446	hypothetical protein CDS	Expression Level	2641085	2641777	693	reverse	4.83	4.83	0.72985	1.97613e-06	2629	283.43	209.15	225.93	171.82	269.72	358.01	381.89	334.24	421.28	219.155	373.855	1.70589
SAUSA300_2200	rpsS CDS	Expression Level	2368219	2368497	279	reverse	4.82	-4.82	-1.54637	2.00313e-06	15525.5	4157.45	3067.95	1750.45	2919.76	1031.16	983.31	609.3	697.54	374.21	2192.33	666.09	0.303827
SAUSA300_0851	mnhE CDS	Expression Level	928957	929436	480	reverse	4.81	-4.81	-0.961017	2.05862e-06	2810.5	437.45	322.81	320.26	373.28	317.06	175.77	169.78	196.08	134.81	333.352	169.11	0.507301
SAUSA300_2002	putative DNA-binding/iron metalloprotein/AP endonuclease CDS	Expression Level	2161803	2162828	1026	reverse	4.81	-4.81	-0.575876	2.08589e-06	3841.5	279.73	206.42	166.81	153.97	164.84	133.35	108.33	113.08	113.27	173.01	117.007	0.676305
SAUSA300_1180	hypothetical protein CDS	Expression Level	1299446	1299661	216	reverse	4.81	4.81	1.27875	2.09593e-06	3193	1104.41	814.99	798.13	390.18	801.52	1262.57	2131.98	1140.16	2890.84	701.205	1856.39	2.64742
SAUSA300_0391	hypothetical protein CDS	Expression Level	442430	443134	705	reverse	4.78	4.78	1.01433	2.2614e-06	165	17.49	12.9	11.36	10.26	12.07	31.49	19.71	14.86	33.99	11.6475	25.0125	2.14746
SAUSA300_0945	isochorismate synthase family protein CDS	Expression Level	1033198	1034409	1212	forward	4.75	-4.75	-0.597992	2.39114e-06	1443.5	88.98	65.66	49.54	47.13	52.88	41.11	33.32	33.26	35.7	53.8025	35.8475	0.666279
SAUSA300_2600	icaA CDS	Expression Level	2826611	2827849	1239	forward	4.75	4.75	1.08066	2.42591e-06	76	4.58	3.38	3.16	3.1	3.71	6.8	6.29	5.42	11.39	3.3375	7.475	2.2397
SAUSA300_0652	hypothetical protein CDS	Expression Level	727620	728264	645	forward	4.72	-4.72	-0.631549	2.57223e-06	2117	245.22	180.95	169.12	168.73	151.49	101.05	109.98	104.78	123.09	167.572	109.725	0.654791
SAUSA300_0624	tagH CDS	Expression Level	696669	697463	795	reverse	4.71	-4.71	-0.76625	2.63655e-06	6675	627.29	462.9	389.69	246.17	413.16	222.59	207.79	178.21	280.03	377.98	222.155	0.587743
SAUSA300_1342	hypothetical protein CDS	Expression Level	1507679	1508020	342	reverse	4.71	-4.71	-0.544122	2.66464e-06	938.5	205.02	151.29	144.65	124.76	137.88	105.29	87.19	82.5	114.67	139.645	97.4125	0.697572
SAUSA300_0010	hypothetical protein CDS	Expression Level	14749	15444	696	forward	4.71	4.71	0.957862	2.63943e-06	1588.5	170.52	125.83	89.47	53.94	98.57	232.67	162.04	132.91	215.49	91.9525	185.778	2.02036
SAUSA300_0347	tatC CDS	Expression Level	399889	400545	657	reverse	4.7	4.7	0.595712	2.73791e-06	1380	156.93	115.8	103.99	85.75	94.44	181.19	139.43	147.65	149.56	99.995	154.457	1.54465
SAUSA300_2177	rplQ CDS	Expression Level	2357438	2357806	369	reverse	4.69	-4.69	-1.28534	2.81983e-06	14449	2925.48	2158.83	1307.19	2090.16	996.72	826.81	582.52	688.17	437.4	1638.23	633.725	0.386836
SAUSA300_1147	hslU CDS	Expression Level	1258223	1259626	1404	forward	4.69	-4.69	-0.670141	2.81643e-06	13519	719.39	530.87	454.92	459.7	458.56	345.75	286.04	303.11	267.5	476.012	300.6	0.631496
SAUSA300_2298	multidrug resistance protein B, drug resistance transporter CDS	Expression Level	2469753	2471684	1932	reverse	4.69	-4.69	-0.644657	2.84091e-06	1353	52.32	38.61	31.66	25.9	32.91	25.14	17.63	16.48	24.18	32.27	20.8575	0.646343
SAUSA300_0651	CHAP domain-contain protein CDS	Expression Level	726462	727259	798	reverse	4.69	4.69	0.627428	2.80773e-06	9111	853	629.46	570.38	413.86	482.97	1021.06	728.95	695.86	873.35	524.168	829.805	1.58309
SAUSA300_1785	putative ABC transporter protein EcsB CDS	Expression Level	1967043	1968266	1224	reverse	4.68	-4.68	-0.498218	2.94642e-06	7131.5	435.3	321.22	299.39	242.04	322.18	237.5	198.08	190.39	223.71	296.207	212.42	0.717132
SAUSA300_1106	putative lipoprotein CDS	Expression Level	1211967	1212920	954	forward	4.68	4.68	0.944533	2.88483e-06	804	62.96	46.46	41.7	20.53	35.69	73.48	70.21	53.38	91.72	36.095	72.1975	2.00021
SAUSA300_1694	trmB CDS	Expression Level	1868313	1868957	645	reverse	4.66	-4.66	-0.473062	3.05579e-06	7095	821.82	606.46	557.11	468.59	556.23	421.59	397.96	370.78	403.59	547.098	398.48	0.728353
SAUSA300_2393	opuCa CDS	Expression Level	2575903	2577129	1227	reverse	4.66	4.66	0.733363	3.11578e-06	1814	110.45	81.51	88.93	62.46	94.07	124.94	151.98	122.53	158.49	81.7425	139.485	1.7064
SAUSA300_2350	hypothetical protein CDS	Expression Level	2527584	2528051	468	reverse	4.65	4.65	1.4055	3.1312e-06	1150	183.59	135.47	69.86	27.84	86.94	244.47	229.04	151.58	308.56	80.0275	233.413	2.91665
SAUSA300_0430	hypothetical protein CDS	Expression Level	483702	484436	735	forward	4.64	-4.64	-0.730132	3.28646e-06	2186	222.2	163.97	166.37	166.21	154.37	102.13	92.05	107.76	92.72	162.73	98.665	0.606311
SAUSA300_0989	hypothetical protein CDS	Expression Level	1084423	1086120	1698	reverse	4.64	-4.64	-0.565497	3.22822e-06	26868.5	1182.2	872.39	855.02	747.54	784.35	631.48	519.36	543.44	531.72	814.825	556.5	0.682969
SAUSA300_0809	putative DNA primase CDS	Expression Level	887405	889777	2373	forward	4.61	4.61	0.636504	3.4962e-06	2516	79.21	58.45	48.57	54.59	44.55	90.24	77.3	68.34	96.7	51.54	83.145	1.61321
SAUSA300_1054	hypothetical protein CDS	Expression Level	1152431	1152937	507	forward	4.6	-4.6	-0.84546	3.59979e-06	972	143.23	105.7	100.17	119.44	89.31	54.48	59.26	45.32	75.46	103.655	58.63	0.565626
SAUSA300_0955	atl CDS	Expression Level	1044219	1047989	3771	reverse	4.6	4.6	0.954346	3.6249e-06	33316	660.06	487.08	367.79	443.13	323.49	1050.64	739.12	850.35	639	405.373	819.778	2.02228
SAUSA300_0721	transferrin receptor CDS	Expression Level	800827	801855	1029	forward	4.59	-4.59	-0.966723	3.68326e-06	2583	187.54	138.39	138.79	167.69	170.4	74.53	76.84	93.23	65.72	153.817	77.58	0.504364
SAUSA300_1554	hypothetical protein CDS	Expression Level	1703934	1704224	291	reverse	4.59	-4.59	-0.839963	3.72215e-06	1882.5	483.31	356.66	293.06	351.6	248.92	208.05	159.72	173.37	159.47	312.56	175.153	0.56038
SAUSA300_0683	DeoR family transcriptional regulator CDS	Expression Level	757237	757998	762	forward	4.57	-4.57	-1.10614	3.91657e-06	10648.5	1044.05	770.44	981.72	1364.38	723.49	445.23	409.34	451.38	467.02	960.007	443.242	0.461707
SAUSA300_1555	aroE CDS	Expression Level	1704228	1705034	807	reverse	4.55	-4.55	-0.862321	4.10208e-06	3461	320.42	236.45	180.46	221.51	164.22	139.96	101.48	104.89	95.09	200.66	110.355	0.54996
SAUSA300_0294	hypothetical protein CDS	Expression Level	347152	347652	501	forward	4.55	4.55	0.854003	4.08629e-06	284.5	42.43	31.31	23.54	15.71	28.88	41.97	46.89	40.63	54.27	24.86	45.94	1.84795
SAUSA300_0860	rocD CDS	Expression Level	937855	939045	1191	forward	4.5	4.5	0.667115	4.5897e-06	2527	158.52	116.98	96.36	88.34	81.61	176.43	145.39	114.61	195.01	95.8225	157.86	1.64742
SAUSA300_0274	hypothetical protein CDS	Expression Level	326169	327692	1524	reverse	4.5	4.5	0.761445	4.60841e-06	4622.5	226.61	167.22	139.21	97.9	162.86	287.42	201.45	194.39	312.4	141.798	248.915	1.75543
SAUSA300_0588	hypothetical protein CDS	Expression Level	661865	662491	627	forward	4.49	-4.49	-0.844358	4.77747e-06	509	60.65	44.76	35.77	34.23	24.44	21.16	18.38	18.86	19.6	34.8	19.5	0.560345
SAUSA300_0317	hypothetical protein CDS	Expression Level	368949	369749	801	reverse	4.49	4.49	0.78908	4.74012e-06	1423	132.73	97.94	79.73	46.73	86.07	144.19	131.57	118.09	154.39	77.6175	137.06	1.76584
SAUSA300_1112	protein phosphatase 2C domain-containing protein CDS	Expression Level	1217409	1218152	744	forward	4.48	-4.48	-0.625861	4.88758e-06	4614	463.33	341.91	312.62	318.72	297.34	232.52	196.98	207.04	195.32	317.647	207.965	0.654704
SAUSA300_1569	U32 family peptidase CDS	Expression Level	1717849	1719117	1269	reverse	4.47	-4.47	-0.784981	5.04216e-06	5340.5	314.42	232.02	164.34	164.28	137.17	127.87	90.57	91.48	94.39	174.452	101.078	0.579398
SAUSA300_1574	hypothetical protein CDS	Expression Level	1721733	1721993	261	reverse	4.47	4.47	0.728619	4.99443e-06	7459	2135.14	1575.6	1799.4	1620.44	1737.56	2492.48	3025.27	2960.98	3006.97	1683.25	2871.42	1.70588
SAUSA300_1043	mutS2 CDS	Expression Level	1139529	1141877	2349	forward	4.45	-4.45	-0.782422	5.26063e-06	3401.5	108.19	79.84	65.01	77.22	61.78	51.41	37	40.3	37.3	70.9625	41.5025	0.584851
SAUSA300_0996	lpdA CDS	Expression Level	1092012	1093418	1407	forward	4.44	-4.44	-0.946618	5.34878e-06	99125	5263.51	3884.15	3846.43	4777.67	3428.51	2322.94	1964.63	2264.52	1645.14	3984.19	2049.31	0.51436
SAUSA300_0712	amino acid/peptide transporter (peptide:H+ symporter) CDS	Expression Level	789740	791245	1506	reverse	4.43	-4.43	-0.662329	5.53615e-06	34040	1688.69	1246.15	1102.93	1054.47	1093.29	897.78	638.19	686.32	640.94	1124.21	715.808	0.63672
SAUSA300_0804	putative transcriptional regulator CDS	Expression Level	885817	886059	243	forward	4.42	4.42	0.667567	5.67102e-06	835.5	256.88	189.56	161.33	170.93	185.3	278.34	249.38	251.02	386.61	176.78	291.337	1.64802
SAUSA300_0248	putative teichoic acid biosynthesis protein F CDS	Expression Level	298394	299563	1170	forward	4.42	4.42	1.09386	5.70564e-06	1261	80.52	59.42	33.64	19.5	39.43	100.28	75.4	59.14	106.89	37.9975	85.4275	2.24824
SAUSA300_1027	rpmF CDS	Expression Level	1122024	1122197	174	forward	4.39	-4.39	-0.835647	6.21373e-06	4528	1944.21	1434.71	1514.1	1288.59	1436.22	593.74	897.13	647.84	1052.3	1418.4	797.753	0.562429
SAUSA300_1146	hslV CDS	Expression Level	1257612	1258157	546	forward	4.39	-4.39	-0.623062	6.21209e-06	3113	425.96	314.34	239.58	221.53	222.77	196.17	148.53	149.98	157.54	249.555	163.055	0.653383
SAUSA300_0948	menB CDS	Expression Level	1036852	1037673	822	forward	4.39	-4.39	-0.562407	6.1357e-06	13301	1208.92	892.11	965.15	874.33	909.67	672.73	604.61	599.78	625.15	910.315	625.567	0.687199
SAUSA300_0409	hypothetical protein CDS	Expression Level	462949	463257	309	reverse	4.38	4.38	1.39258	6.31539e-06	7266	1756.8	1296.41	1344.66	798.25	1826.84	2491.9	4024.98	2051	7361.69	1316.54	3982.39	3.02489
SAUSA300_0680	norA CDS	Expression Level	754417	755583	1167	forward	4.37	4.37	0.618711	6.54385e-06	2973	190.33	140.45	115.36	100.87	122.24	242.48	159.7	156	198.27	119.73	189.112	1.57949
SAUSA300_2458	glyoxylase family protein CDS	Expression Level	2655391	2656263	873	reverse	4.37	4.37	1.1724	6.45053e-06	116.5	9.97	7.36	9.45	11.86	10.82	19.21	27.88	28.24	20.71	9.8725	24.01	2.43201
SAUSA300_0678	hypothetical protein CDS	Expression Level	752983	753600	618	reverse	4.36	4.36	0.585499	6.70952e-06	1895	229.09	169.05	145.66	106.15	147.65	236.17	214.76	170.23	251.01	142.127	218.042	1.53413
SAUSA300_2134	iron compound ABC transporter permease CDS	Expression Level	2307722	2308690	969	reverse	4.35	-4.35	-0.708909	6.7602e-06	661.5	51	37.64	31.63	31.13	33.91	26.14	15.56	19.27	21.81	33.5775	20.695	0.616335
SAUSA300_1067	anti protein CDS	Expression Level	1168398	1168532	135	forward	4.34	4.34	1.15597	7.07143e-06	60884.5	33694.5	24864.5	21651.2	12066.1	22622.8	40571.4	54618	25805.3	74736	20301.2	48932.7	2.41034
SAUSA300_1444	scpB CDS	Expression Level	1598494	1599036	543	reverse	4.33	-4.33	-0.630989	7.23004e-06	1792.5	246.63	182	145.07	125.8	161.77	123.33	86.43	91.92	96.94	153.66	99.655	0.648542
SAUSA300_1547	DNA internalization-related competence protein ComEC/Rec2 CDS	Expression Level	1698230	1700431	2202	reverse	4.33	4.33	0.630818	7.14464e-06	676.5	22.95	16.94	12.56	9.94	12.52	21.54	18.03	18.49	24.28	12.99	20.585	1.58468
SAUSA300_0565	hypothetical protein CDS	Expression Level	639466	639834	369	forward	4.32	-4.32	-0.822193	7.40412e-06	1182	239.32	176.6	136.3	120.42	209.91	107.87	91.83	70.64	90.93	160.808	90.3175	0.56165
SAUSA300_1252	amino acid carrier protein CDS	Expression Level	1376819	1378279	1461	forward	4.31	-4.31	-0.72665	7.63777e-06	7411	378.98	279.66	200.02	167.95	210.43	169.36	111.64	96.28	144.47	214.515	130.438	0.608058
SAUSA300_0142	phnE CDS	Expression Level	161223	162038	816	reverse	4.29	4.29	0.829679	7.92665e-06	180.5	16.53	12.2	10.15	8.86	8.76	21.78	15.09	13.5	24.46	9.9925	18.7075	1.87215
SAUSA300_0207	hypothetical protein CDS	Expression Level	245200	245778	579	forward	4.29	4.29	0.902681	7.92608e-06	256	33.03	24.38	15.94	15.87	17.64	26.81	40.19	34.58	41.69	18.4575	35.8175	1.94054
SAUSA300_1465	2-oxoisovalerate dehydrogenase, E1 component, beta subunit CDS	Expression Level	1619364	1620347	984	reverse	4.28	-4.28	-0.935791	8.14411e-06	5583.5	423.93	312.84	317.05	386.87	291.25	207.14	149.91	186.45	136.21	327.002	169.928	0.519652
SAUSA300_0974	purN CDS	Expression Level	1067353	1067919	567	forward	4.26	-4.26	-1.07861	8.74247e-06	11380.5	1499.56	1106.59	673.31	998.1	568.35	543.02	310.77	263.14	455.19	836.587	393.03	0.469801
SAUSA300_1506	hypothetical protein CDS	Expression Level	1657759	1658088	330	reverse	4.26	-4.26	-0.676931	8.70134e-06	2811.5	636.52	469.71	462.23	494.91	397.47	320.65	269.37	282.76	284.03	456.08	289.202	0.634105
SAUSA300_2020	hypothetical protein CDS	Expression Level	2181964	2182419	456	reverse	4.26	4.26	0.671086	8.5032e-06	1439.5	235.85	174.04	167.39	182.76	169.86	355.85	258.23	250.59	283.04	173.512	286.928	1.65364
SAUSA300_2133	transporter gate domain-containing protein CDS	Expression Level	2306116	2307432	1317	reverse	4.25	-4.25	-0.878698	8.89131e-06	1482	84.07	62.04	38.61	31.05	46.27	25.85	19.38	17.55	33.28	44.4925	24.015	0.539754
SAUSA300_1332	putative 5'-3' exonuclease CDS	Expression Level	1494103	1494981	879	reverse	4.25	-4.25	-0.562809	8.92805e-06	3397	288.73	213.07	208.19	206.33	196.57	148.34	138.4	137.64	141.48	206.04	141.465	0.68659
SAUSA300_0892	oppA CDS	Expression Level	980061	981776	1716	forward	4.23	4.23	1.13663	9.29857e-06	98	4.27	3.15	3.06	2.41	3.17	7.15	4.61	4.62	11.86	2.9475	7.06	2.39525
SAUSA300_0786	OsmC/Ohr family protein CDS	Expression Level	873161	873583	423	reverse	4.23	4.23	1.13816	9.34344e-06	653	115.33	85.11	158.63	142.44	119.53	221.35	353.54	328.74	299.36	126.428	300.748	2.37881
SAUSA300_0819	sufD CDS	Expression Level	898628	899935	1308	forward	4.21	4.21	0.913576	9.89533e-06	9811	560.39	413.53	400.96	533.89	343.98	995.28	788.08	851.02	733.3	423.09	841.92	1.98993
SAUSA300_0204	ggt CDS	Expression Level	241098	243104	2007	forward	4.19	4.19	0.656253	1.02477e-05	1529.5	56.94	42.02	33.89	35.05	31.51	74.07	49.58	49.84	58.82	35.6175	58.0775	1.63059
SAUSA300_0985	hypothetical protein CDS	Expression Level	1080471	1080704	234	reverse	4.19	4.19	0.82021	1.0195e-05	1193	380.9	281.08	218.85	160.93	280.81	459.33	349.96	326.13	594.77	235.417	432.548	1.83736
SAUSA300_2631	putative N-acetyltransferase CDS	Expression Level	2857701	2858495	795	forward	4.18	4.18	0.586707	1.05868e-05	406	38.15	28.16	27.29	25.39	25.91	39.89	39.07	36.5	49.88	26.6875	41.335	1.54885
SAUSA300_1232	catalase CDS	Expression Level	1349997	1351514	1518	forward	4.18	4.18	0.630193	1.06365e-05	13370	658.03	485.59	487.32	525.47	438.03	819.55	717.6	758.43	803	484.103	774.645	1.60017
SAUSA300_1505	hypothetical protein CDS	Expression Level	1657139	1657762	624	reverse	4.15	-4.15	-0.698146	1.14151e-05	4095.5	490.35	361.85	380.43	401.74	347.56	233.5	222.01	244.92	227.37	372.895	231.95	0.622025
SAUSA300_2265	putative amino acid permease CDS	Expression Level	2434969	2436348	1380	reverse	4.15	-4.15	-0.537089	1.13642e-05	9869	534.29	394.28	308.17	255.15	293.84	253.5	199.39	174.95	245.15	312.86	218.247	0.697588
SAUSA300_0979	hypothetical protein CDS	Expression Level	1073160	1073735	576	reverse	4.15	4.15	0.796501	1.15783e-05	680.5	88.27	65.13	48.59	57.14	43	128.07	79.62	79.19	103.49	53.465	97.5925	1.82535
SAUSA300_1878	rumA CDS	Expression Level	2037890	2039251	1362	reverse	4.14	-4.14	-0.521613	1.18788e-05	1195	65.55	48.37	42.54	35	42	33.64	26.46	23.97	34.55	41.9775	29.655	0.70645
SAUSA300_1960	putative phage-related DNA recombination protein CDS	Expression Level	2116730	2117650	921	reverse	4.13	4.13	0.612855	1.21835e-05	582.5	47.25	34.87	33.81	35.78	32.35	54.36	53.53	51.28	56.87	34.2025	54.01	1.57912
SAUSA300_1567	greA CDS	Expression Level	1716722	1717198	477	reverse	4.11	-4.11	-0.63987	1.25617e-05	4991	781.73	576.87	564.16	551.92	531.4	319.89	371.18	371.66	374.36	556.087	359.273	0.646072
SAUSA300_1509	rhomboid family peptidase CDS	Expression Level	1659255	1660718	1464	reverse	4.11	-4.11	-0.636043	1.27533e-05	6607.5	337.2	248.83	239.98	273.71	223.2	171.86	148.13	153.77	172.27	246.43	161.507	0.655389
SAUSA300_2069	hypothetical protein CDS	Expression Level	2231288	2231707	420	reverse	4.1	-4.1	-0.605904	1.30123e-05	1071.5	190.6	140.65	137.06	96.57	108.83	93.29	75.71	65.42	86.32	120.778	80.185	0.663907
SAUSA300_2612	hisG CDS	Expression Level	2839083	2839697	615	reverse	4.1	4.1	1.3379	1.29019e-05	66	8.02	5.92	4.57	2.33	4.43	13.98	8.82	6.12	20.33	4.3125	12.3125	2.85507
SAUSA300_2578	putative phage infection protein CDS	Expression Level	2792515	2795496	2982	reverse	4.06	-4.06	-0.442081	1.43845e-05	11875	297.52	219.55	199.24	173.82	203.74	158.25	137.12	145.53	152.23	199.088	148.282	0.744811
SAUSA300_0300	hypothetical protein CDS	Expression Level	351162	351662	501	forward	4.06	4.06	0.557916	1.43854e-05	531.5	79.26	58.49	50.32	43.45	56.06	83.87	67.07	76.97	84.54	52.08	78.1125	1.49986
SAUSA300_1104	coaBC CDS	Expression Level	1207854	1209053	1200	forward	4.06	4.06	0.587568	1.42212e-05	2318	144.32	106.5	86.29	75.41	91.22	175.77	117.28	114.31	147.68	89.855	138.76	1.54427
SAUSA300_1192	glpK CDS	Expression Level	1313251	1314747	1497	forward	4.06	4.06	0.675501	1.43956e-05	657	32.79	24.2	18.08	20.12	17.06	36.96	28.07	33.12	32.95	19.865	32.775	1.64989
SAUSA300_0546	sdrC CDS	Expression Level	611147	613990	2844	forward	4.06	4.06	0.766528	1.4476e-05	880	23.12	17.06	13.84	13.61	12.27	20.13	21.76	24.61	33.95	14.195	25.1125	1.76911
SAUSA300_2508	hypothetical protein CDS	Expression Level	2714565	2714768	204	forward	4.06	4.06	1.45292	1.41979e-05	20	7.32	5.41	5.69	3.69	5.42	14.32	17.16	7.24	26.27	5.0525	16.2475	3.21573
SAUSA300_2178	rpoA CDS	Expression Level	2357823	2358767	945	reverse	4.05	-4.05	-1.16202	1.48672e-05	26476	2093.18	1544.64	948.3	1466.74	708.05	638.64	446.79	543.25	357.73	1166.93	496.603	0.425562
SAUSA300_1596	queA CDS	Expression Level	1750574	1751599	1026	reverse	4.04	-4.04	-0.885272	1.53948e-05	3677.5	267.79	197.61	147.45	170.71	109.09	106.59	74.53	80.99	73.6	156.215	83.9275	0.537256
SAUSA300_0538	NAD-dependent epimerase/dehydratase family protein CDS	Expression Level	603879	604844	966	forward	4.04	-4.04	-0.830158	1.51052e-05	3537	273.55	201.87	245.02	284.27	200.9	134.33	132.83	127.54	135.05	233.015	132.438	0.568365
SAUSA300_1388	phiSLT ORF488-like protein CDS	Expression Level	1551271	1552737	1467	reverse	4.03	4.03	1.31721	1.57275e-05	52.5	2.67	1.97	1.62	1.13	1.04	3.7	2.35	3.25	7.31	1.44	4.1525	2.88368
SAUSA300_2039	ddl CDS	Expression Level	2204655	2205725	1071	reverse	4.02	4.02	0.625686	1.59515e-05	9933.5	692.95	511.35	466.64	387.51	481.38	684.35	740.84	778.6	686.86	461.72	722.663	1.56515
SAUSA300_0950	sspB CDS	Expression Level	1038279	1039460	1182	reverse	4.02	4.02	0.652262	1.60857e-05	1616.5	102.17	75.4	72.15	66.81	56.6	127.19	108.08	102.98	100.2	67.74	109.612	1.61814
SAUSA300_0144	phnC CDS	Expression Level	162837	163610	774	reverse	4.02	4.02	0.816119	1.62427e-05	112.5	10.86	8.01	5.84	5.79	5.83	11.81	10.51	9.98	14.86	6.3675	11.79	1.85159
SAUSA300_1130	ffh CDS	Expression Level	1237879	1239246	1368	forward	4.01	-4.01	-0.519698	1.65319e-05	9014.5	492.31	363.3	299.44	292.1	281.98	254.04	202.33	201.58	215.39	309.205	218.335	0.706117
SAUSA300_2023	rsbW CDS	Expression Level	2185741	2186220	480	reverse	4.01	4.01	0.593982	1.65662e-05	7156	1113.82	821.93	850.66	750.72	955.61	1463.6	1250.24	1267.01	1247.59	844.73	1307.11	1.54737
SAUSA300_1173	putative acetoacetyl-CoA reductase CDS	Expression Level	1291991	1292695	705	forward	3.99	-3.99	-0.689059	1.74726e-05	2807	297.47	219.51	210.25	188.29	177.48	158.14	114.96	116.06	107.11	198.882	124.067	0.623823
SAUSA300_1381	lukF-PV CDS	Expression Level	1546170	1547147	978	reverse	3.97	-3.97	-0.552655	1.83039e-05	1245.5	95.15	70.21	68.08	58.41	71.98	52.65	46.26	41.49	44.6	67.17	46.25	0.688551
SAUSA300_0016	dnaB CDS	Expression Level	20787	22187	1401	forward	3.96	-3.96	-0.719142	1.8977e-05	10043	535.56	395.21	316.81	350.26	280.99	243.2	177.53	211.36	186.24	335.817	204.583	0.609207
SAUSA300_2609	hisB CDS	Expression Level	2836264	2836842	579	reverse	3.96	3.96	1.17723	1.90022e-05	60	7.74	5.71	3.8	5.85	3.23	12.25	9.36	7.54	18.14	4.6475	11.8225	2.54384
SAUSA300_1329	amino acid permease CDS	Expression Level	1490022	1491344	1323	reverse	3.95	-3.95	-1.23054	1.9157e-05	3504.5	197.9	146.04	127.67	242.43	126.23	64.75	61.81	85.81	46.64	160.593	64.7525	0.40321
SAUSA300_1508	hypothetical protein CDS	Expression Level	1659071	1659274	204	reverse	3.93	-3.93	-0.644849	2.01898e-05	1143	418.6	308.9	283.24	279.3	262.03	217.01	160.85	184.74	168.96	283.368	182.89	0.645416
SAUSA300_0314	sodium:solute symporter family protein CDS	Expression Level	365200	366732	1533	reverse	3.93	3.93	0.914949	2.00798e-05	143	6.97	5.14	4.46	3.56	2.83	8.98	6.19	6.05	11.37	3.9975	8.1475	2.03815
SAUSA300_2406	putative transporter CDS	Expression Level	2591180	2592373	1194	reverse	3.92	-3.92	-0.537128	2.08762e-05	743.5	46.52	34.33	28.18	26.4	26.23	21.77	18.07	17.67	23.17	28.785	20.17	0.700712
SAUSA300_1914	GntR family regulatory protein CDS	Expression Level	2079074	2079454	381	reverse	3.92	3.92	0.938856	2.07008e-05	2324	455.72	336.29	267.78	149.15	309.86	592.8	605.23	339.42	585.8	265.77	530.812	1.99726
SAUSA300_2057	atpC CDS	Expression Level	2220517	2220921	405	reverse	3.91	-3.91	-1.02116	2.15789e-05	14648.5	2702.24	1994.09	1771.79	2331.9	1843.15	1108.14	945.18	1127.76	614.35	1985.23	948.857	0.477958
SAUSA300_1467	lpdA CDS	Expression Level	1621355	1622776	1422	reverse	3.91	-3.91	-0.795731	2.15061e-05	6962	365.78	269.92	216.81	262.6	187.77	174.29	115.89	129.44	122.57	234.275	135.548	0.578583
SAUSA300_2593	hypothetical protein CDS	Expression Level	2821000	2821611	612	reverse	3.91	3.91	1.01175	2.12677e-05	1295	158.09	116.66	134.71	124.79	120.44	220.35	306.19	329.08	189.39	124.15	261.252	2.10433
SAUSA300_0306	brnQ CDS	Expression Level	355497	356774	1278	reverse	3.9	-3.9	-0.783694	2.20583e-05	4303	251.55	185.63	127.44	104.13	128.14	109.37	66.2	58.14	82.51	136.335	79.055	0.579858
SAUSA300_0429	hypothetical protein CDS	Expression Level	482991	483665	675	forward	3.9	-3.9	-0.604431	2.20953e-05	2166.5	239.8	176.95	192.12	162.96	171.87	126.84	109.94	120.72	109.48	175.975	116.745	0.663418
SAUSA300_1125	acpP CDS	Expression Level	1231491	1231724	234	forward	3.89	-3.89	-0.876642	2.2794e-05	36661	11705.1	8637.64	7981.87	6085.43	10930.6	3475.67	5027.35	3640.82	6028.54	8408.89	4543.1	0.540273
SAUSA300_0008	hutH CDS	Expression Level	10920	12434	1515	forward	3.89	-3.89	-0.713477	2.26676e-05	532	26.24	19.36	18.72	17.65	15.51	10.58	9.1	9.4	15.13	17.81	11.0525	0.620578
SAUSA300_0434	metB CDS	Expression Level	487344	488486	1143	forward	3.87	3.87	0.544304	2.36352e-05	1257.5	82.2	60.66	45.79	37.92	49.74	82.1	66.01	59.13	81.93	48.5275	72.2925	1.48972
SAUSA300_2245	accessory regulator R CDS	Expression Level	2410700	2411047	348	reverse	3.86	-3.86	-0.940393	2.49631e-05	31008	6657.03	4912.48	5048.92	4151.66	6999.64	1862.04	3218.17	2675.15	2987.35	5278.18	2685.68	0.508827
SAUSA300_1617	hemC CDS	Expression Level	1770559	1771485	927	reverse	3.86	-3.86	-0.671193	2.4864e-05	7435.5	599.26	442.22	341.78	374.67	317.51	272.18	199.65	240.3	219.05	369.045	232.795	0.630804
SAUSA300_1119	hypothetical protein CDS	Expression Level	1223940	1225586	1647	forward	3.86	-3.86	-0.568627	2.42181e-05	11907.5	540.15	398.6	321.07	248.4	346.26	269.45	200.91	198.31	221.84	328.582	222.628	0.677539
SAUSA300_1874	ferritins family protein CDS	Expression Level	2034362	2034862	501	forward	3.86	3.86	0.663509	2.49011e-05	8975	1338.39	987.65	1218.33	1060.58	1058.78	1643.85	1713.45	1855.78	1849.09	1081.34	1765.54	1.63274
SAUSA300_0914	sodium:alanine symporter family protein CDS	Expression Level	1002560	1004128	1569	forward	3.86	3.86	0.93674	2.48942e-05	1158	55.14	40.69	28.74	19.97	22.57	74.51	45.14	35.54	71.37	27.9925	56.64	2.0234
SAUSA300_1416	phiSLT ORF 81b-like protein CDS	Expression Level	1579047	1579253	207	reverse	3.86	3.86	1.33452	2.47689e-05	20	7.22	5.33	3.99	4.55	3.7	9.47	11.73	12.98	18.52	4.3925	13.175	2.99943
SAUSA300_1005	manganese transport protein MntH CDS	Expression Level	1100206	1101558	1353	reverse	3.82	3.82	0.638173	2.68735e-05	2676	147.77	109.04	121.37	79.16	126.95	172.7	180.16	149.25	194.27	109.13	174.095	1.5953
SAUSA300_2053	hypothetical protein CDS	Expression Level	2217373	2217813	441	forward	3.81	3.81	0.708655	2.77763e-05	1422.5	240.99	177.84	142.25	91.28	141.67	204.94	233.08	201.08	284.57	138.26	230.918	1.67017
SAUSA300_1251	parC CDS	Expression Level	1374167	1376569	2403	forward	3.8	-3.8	-0.663322	2.83577e-05	9235.5	287.14	211.89	201.85	206.78	197.4	152.63	124.35	131.14	111.41	204.48	129.882	0.635184
SAUSA300_1796	hypothetical protein CDS	Expression Level	1978885	1980009	1125	reverse	3.79	3.79	0.601745	2.95747e-05	1833	121.73	89.83	82.16	65.81	99.27	131.26	132.93	127.61	128.05	84.2675	129.963	1.54226
SAUSA300_0947	alpha/beta fold family hydrolase CDS	Expression Level	1036056	1036859	804	forward	3.78	-3.78	-0.701701	3.02811e-05	2083	193.56	142.84	138.79	154.24	127.36	96.58	80.36	92.24	79.99	140.808	87.2925	0.619942
SAUSA300_2219	moaA CDS	Expression Level	2389258	2390280	1023	reverse	3.77	-3.77	-0.708206	3.06473e-05	3873.5	282.89	208.75	196.48	232.06	219.07	140.31	125.93	140.99	119.95	214.09	131.795	0.615606
SAUSA300_0912	enoyl-(acyl carrier protein) reductase CDS	Expression Level	1000168	1000938	771	forward	3.75	-3.75	-0.36336	3.25989e-05	9909	960.2	708.57	584.01	531.31	616.02	504.27	454.89	420.67	548.33	609.977	482.04	0.790259
SAUSA300_1184	hypothetical protein CDS	Expression Level	1303493	1303786	294	forward	3.74	3.74	0.653029	3.29851e-05	480	121.98	90.01	85.85	90.69	78.75	143.91	142.15	141.67	133.09	86.325	140.205	1.62415
SAUSA300_0299	hypothetical protein CDS	Expression Level	350651	351151	501	forward	3.74	3.74	0.689696	3.35854e-05	505	75.31	55.57	35.5	32.17	48.93	78.04	63.47	57.79	84.37	43.0425	70.9175	1.64762
SAUSA300_0654	sarX CDS	Expression Level	731190	731615	426	forward	3.72	-3.72	-0.928928	3.52187e-05	385	67.52	49.83	40.45	26.34	42.76	21.94	19.36	11.35	29.46	39.845	20.5275	0.515184
SAUSA300_2551	nrdD CDS	Expression Level	2757385	2759235	1851	reverse	3.72	3.72	0.821204	3.53559e-05	3691.5	149	109.95	133.98	103.17	112.43	185.77	234.51	239.06	174.84	114.883	208.545	1.81529
SAUSA300_0022	hypothetical protein CDS	Expression Level	27536	28819	1284	forward	3.71	-3.71	-0.626282	3.56481e-05	6565.5	382.02	281.91	275.5	267.8	228.24	203.82	162.7	165.64	157.26	263.363	172.355	0.65444
SAUSA300_1143	topA CDS	Expression Level	1252764	1254839	2076	forward	3.71	3.71	0.689751	3.58721e-05	14595	525.25	387.6	245.92	216.66	261.34	590.62	409.37	374.14	463.12	277.88	459.312	1.65292
SAUSA300_0014	hypothetical protein CDS	Expression Level	18345	20312	1968	forward	3.69	-3.69	-0.419832	3.79221e-05	16615	630.76	465.46	429.06	390.11	433.5	369.02	305.6	300.87	328.89	429.533	326.095	0.759186
SAUSA300_1579	aminotransferase, class V CDS	Expression Level	1729757	1730899	1143	reverse	3.69	3.69	0.589183	3.79207e-05	6269	409.77	302.38	213.78	164.67	246.86	394.25	326.01	308.91	391.03	231.922	355.05	1.5309
SAUSA300_1550	hypothetical protein CDS	Expression Level	1701715	1702431	717	reverse	3.66	-3.66	-0.532285	4.07884e-05	3295.5	343.39	253.4	240.48	223.48	212.97	199.95	145.17	144.57	164.7	232.583	163.597	0.703396
SAUSA300_2182	infA CDS	Expression Level	2359788	2360006	219	reverse	3.65	-3.65	-1.07339	4.19519e-05	7972	2719.63	2006.92	1194.33	1757.19	868.27	850.89	615.31	692.33	495.83	1456.68	663.59	0.45555
SAUSA300_2181	rpmJ CDS	Expression Level	2359643	2359756	114	reverse	3.65	-3.65	-1.05684	4.19314e-05	6478.5	4245.76	3133.11	1901.97	2971.99	1475.36	1350.21	1048.77	1159.12	831.74	2370.61	1097.46	0.462945
SAUSA300_1462	hypothetical protein CDS	Expression Level	1616295	1617275	981	reverse	3.65	-3.65	-0.423317	4.13466e-05	3860	293.97	216.93	204.61	175.16	214.66	168.94	143.18	126.69	177.81	202.84	154.155	0.759983
SAUSA300_1256	msrA CDS	Expression Level	1384179	1384688	510	reverse	3.65	3.65	0.693373	4.15718e-05	4319	632.7	466.9	378.65	229.49	399.55	604.93	616.14	571.94	624.91	368.647	604.48	1.63972
SAUSA300_0747	trxB CDS	Expression Level	833230	834165	936	forward	3.63	-3.63	-0.429127	4.41978e-05	18783	1499.25	1106.36	932.08	910.14	914.64	726.94	708.43	699.27	771.03	965.805	726.418	0.752137
SAUSA300_1556	GTP-binding protein YqeH CDS	Expression Level	1705048	1706148	1101	reverse	3.62	-3.62	-0.755346	4.51047e-05	5471	371.25	273.96	192.24	210.9	166.45	167.58	109.16	108.97	114.54	210.887	125.063	0.593029
SAUSA300_2070	hypothetical protein CDS	Expression Level	2231704	2232750	1047	reverse	3.61	-3.61	-0.500574	4.65417e-05	2214.5	158.02	116.61	91.17	76	82.52	73.61	59.6	56.53	72	91.575	65.435	0.714551
SAUSA300_0472	ipk CDS	Expression Level	530846	531694	849	forward	3.61	-3.61	-0.478098	4.61017e-05	10860.5	955.71	705.26	581.93	470.52	657.78	498.2	400.06	393.57	458.53	603.872	437.59	0.72464
SAUSA300_0846	Na+/H+ antiporter family protein CDS	Expression Level	925162	926478	1317	forward	3.61	3.61	0.687375	4.58359e-05	942	53.44	39.43	26.08	23.25	30.51	55.35	42.54	36.32	64.32	29.8175	49.6325	1.66454
SAUSA300_2084	coaA CDS	Expression Level	2247009	2247812	804	forward	3.6	-3.6	-0.723299	4.76228e-05	1313	122.01	90.04	65.6	48.52	72.62	50.55	33.01	31.92	52.25	69.195	41.9325	0.606005
SAUSA300_2280	fosB CDS	Expression Level	2452433	2452852	420	forward	3.6	3.6	0.773295	4.76151e-05	120	21.35	15.75	12.66	13.81	10.54	23.64	20.71	21.11	30.09	13.19	23.8875	1.81103
SAUSA300_2271	phosphosugar-binding transcriptional regulator CDS	Expression Level	2441889	2442653	765	forward	3.6	3.6	0.939835	4.80106e-05	1079	105.38	77.76	43.86	25.11	52.52	106.9	87.85	84.04	116.48	49.8125	98.8175	1.98379
SAUSA300_1487	replication initiation factor family protein CDS	Expression Level	1641686	1642777	1092	reverse	3.6	3.6	1.17288	4.78332e-05	341.5	23.36	17.24	11.39	6.72	7.95	40.08	17.58	15.01	35.55	10.825	27.055	2.49931
SAUSA300_0446	gltD CDS	Expression Level	501919	503382	1464	forward	3.57	3.57	0.78314	5.18374e-05	3861.5	197.06	145.42	101.73	149.99	108.31	293.19	199.21	202.5	218.85	126.362	228.438	1.8078
SAUSA300_1273	opp-2F CDS	Expression Level	1401687	1402388	702	reverse	3.56	-3.56	-0.622404	5.2849e-05	1409	149.95	110.66	124.79	121.4	114.34	75.84	80.53	75.5	78.02	117.798	77.4725	0.657675
SAUSA300_1340	recU CDS	Expression Level	1504307	1504933	627	forward	3.55	-3.55	-0.549314	5.36083e-05	7085.5	844.28	623.03	513.16	444.87	465.22	419.05	338.59	325.07	322.67	511.57	351.345	0.686798
SAUSA300_2217	putative drug transporter CDS	Expression Level	2386904	2388115	1212	forward	3.54	-3.54	-0.754314	5.47744e-05	359	22.13	16.33	12.61	10.69	13.98	8.71	5.55	6.49	10.82	13.4025	7.8925	0.588883
SAUSA300_0298	hypothetical protein CDS	Expression Level	350139	350639	501	forward	3.54	3.54	0.80894	5.49807e-05	585.5	87.31	64.43	38.73	27.89	43.66	93.36	62.79	65.97	94.28	43.6775	79.1	1.811
SAUSA300_0392	hypothetical protein CDS	Expression Level	444066	444218	153	reverse	3.54	3.54	0.814658	5.5878e-05	378	184.58	136.21	132.61	75.32	144.64	182.72	246.58	187.04	267.71	122.195	221.012	1.80869
SAUSA300_1231	gamma-aminobutyrate permease CDS	Expression Level	1348339	1349793	1455	reverse	3.54	3.54	0.870764	5.5452e-05	12081	620.33	457.77	304.59	184.38	374.98	802.5	525.33	464.01	722.23	330.43	628.517	1.90212
SAUSA300_0381	putative NAD(P)H-flavin oxidoreductase CDS	Expression Level	430472	431227	756	forward	3.53	3.53	0.514544	5.7575e-05	2242	221.56	163.5	174.77	135.09	169.78	219.77	234.12	204.38	284.5	160.785	235.692	1.46589
SAUSA300_2184	secY CDS	Expression Level	2360863	2362155	1293	reverse	3.5	-3.5	-1.07217	6.07849e-05	34793	2010.39	1483.54	987.24	1357.19	650.52	600.71	501.3	571.61	353.08	1119.62	506.675	0.452541
SAUSA300_1649	dnaE CDS	Expression Level	1811454	1814651	3198	reverse	3.48	-3.48	-0.644265	6.49927e-05	7926	185.17	136.64	140.59	151.73	129.33	95.71	88.19	92.93	83.74	139.573	90.1425	0.645847
SAUSA300_0042	hypothetical protein CDS	Expression Level	53118	54608	1491	forward	3.48	-3.48	-0.502877	6.52908e-05	5674	284.31	209.81	183.54	179.83	235.2	144.68	137.19	135.44	160.91	202.095	144.555	0.715282
SAUSA300_0338	glyoxalase family protein CDS	Expression Level	391101	392027	927	forward	3.48	3.48	0.88584	6.38758e-05	440.5	35.5	26.2	34.71	33.03	28.92	51.72	62.2	72.25	51.57	30.715	59.435	1.93505
SAUSA300_1996	amt CDS	Expression Level	2153789	2155039	1251	reverse	3.47	3.47	1.08809	6.68892e-05	131	7.82	5.77	3.57	3.07	2.72	9.07	6.86	5.16	14.49	3.7825	8.895	2.35162
SAUSA300_2183	adk CDS	Expression Level	2360199	2360846	648	reverse	3.45	-3.45	-1.11123	7.03423e-05	13399	1544.84	1140	700.9	1052.73	471.56	443.46	365.35	411.88	249.88	841.298	367.643	0.436995
SAUSA300_0206	azoreductase CDS	Expression Level	244365	244991	627	reverse	3.44	-3.44	-0.616074	7.2224e-05	2248	267.86	197.67	184.8	158.32	233.49	112.46	121.42	115.28	160.54	193.57	127.425	0.658289
SAUSA300_1260	prephenate dehydrogenase CDS	Expression Level	1387628	1388719	1092	reverse	3.44	3.44	0.60898	7.07139e-05	2566	175.56	129.55	121.44	91.11	92.76	202.66	152.15	124.39	208.06	108.715	171.815	1.58042
SAUSA300_2112	hypothetical protein CDS	Expression Level	2287352	2288284	933	reverse	3.43	-3.43	-0.445884	7.36933e-05	8354.5	669	493.68	453.2	400.07	515.54	391.58	312.65	321.78	361.16	465.623	346.793	0.744793
SAUSA300_1768	lukD CDS	Expression Level	1955319	1956302	984	reverse	3.43	3.43	0.759638	7.2496e-05	151.5	11.5	8.49	7.08	7.23	7.87	15.9	9.18	12.43	16.74	7.6675	13.5625	1.76883
SAUSA300_1854	recX CDS	Expression Level	2016333	2017151	819	reverse	3.41	3.41	0.553399	7.74496e-05	2494	227.51	167.89	147.56	108.97	167.95	213.82	222.94	214.58	230	148.092	220.335	1.48782
SAUSA300_1142	dprA CDS	Expression Level	1251718	1252590	873	forward	3.41	3.41	0.855823	7.79227e-05	355	30.38	22.42	14.49	9.49	13.26	31.74	27.17	18.78	35.04	14.915	28.1825	1.88954
SAUSA300_2570	arcA CDS	Expression Level	2781714	2782949	1236	reverse	3.41	3.41	1.05058	7.75111e-05	103	6.23	4.59	3.21	2.32	3.58	6.85	5.8	5	12.87	3.425	7.63	2.22774
SAUSA300_2179	rpsK CDS	Expression Level	2358842	2359231	390	reverse	3.4	-3.4	-1.06057	7.91888e-05	15815	3029.64	2235.69	1464.57	2177.1	1053.05	1025.69	728.54	872.8	553.73	1732.6	795.19	0.458957
SAUSA300_2129	putative hemolysin III CDS	Expression Level	2303099	2303782	684	reverse	3.4	-3.4	-0.717092	7.99693e-05	1485.5	162.26	119.74	121.46	136.32	96.94	80.52	69.69	73.95	66.95	118.615	72.7775	0.613561
SAUSA300_2441	fnbA CDS	Expression Level	2632745	2635801	3057	reverse	3.4	3.4	1.07528	7.91074e-05	11558	282.47	208.45	112.93	87.71	138.21	382.99	199.34	177.6	500.26	136.825	315.048	2.30256
SAUSA300_1331	ald CDS	Expression Level	1492510	1493628	1119	reverse	3.39	-3.39	-1.09416	8.15019e-05	8428	562.7	415.24	322.76	556.15	366.03	191.06	185.33	245.78	115.89	415.045	184.515	0.444566
SAUSA300_1624	MutT/nudix family protein CDS	Expression Level	1778496	1779104	609	reverse	3.38	3.38	0.643216	8.28586e-05	2618	321.17	237.01	155.89	124.47	170.65	321.47	252.89	208.04	319.83	172.005	275.558	1.60203
SAUSA300_1769	lukE CDS	Expression Level	1956304	1957239	936	reverse	3.37	3.37	0.812284	8.66614e-05	114.5	9.14	6.74	6.59	3.98	4.27	10.83	9.41	7.46	12.76	5.395	10.115	1.87488
SAUSA300_1133	trmD CDS	Expression Level	1240647	1241384	738	forward	3.34	-3.34	-0.610237	9.27483e-05	1452	146.99	108.47	85.33	89.6	81.89	77.29	51.5	54.98	58.04	91.3225	60.4525	0.661967
SAUSA300_0345	Tat-translocated protein CDS	Expression Level	396875	398104	1230	forward	3.34	3.34	0.637627	9.26506e-05	445	27.03	19.95	17.71	18.09	14.88	35.69	22.82	23.81	32.63	17.6575	28.7375	1.6275
SAUSA300_0734	putative comf operon protein 1 CDS	Expression Level	814619	815701	1083	forward	3.34	3.34	0.881481	9.24482e-05	133.5	9.21	6.8	5.84	5.91	5.97	10.71	10.17	8.13	19.11	6.13	12.03	1.96248
SAUSA300_2253	ssaA CDS	Expression Level	2419919	2420419	501	forward	3.34	3.34	1.11532	9.22506e-05	4387	654.21	482.77	252.62	184.91	348.62	1152.65	475.48	417.28	971.34	317.23	754.188	2.37742
SAUSA300_1325	hypothetical protein CDS	Expression Level	1455875	1456006	132	reverse	3.33	-3.33	-0.641605	9.4365e-05	333.5	188.76	139.29	139.35	95	134.12	90.09	66.32	71.76	97.05	126.94	81.305	0.640499
SAUSA300_2292	fni CDS	Expression Level	2464602	2465651	1050	reverse	3.33	-3.33	-0.454692	9.56141e-05	4141.5	294.68	217.46	207.37	183.3	211.82	160.9	147.54	148.56	147.78	204.988	151.195	0.737582
SAUSA300_0597	putative endonuclease III CDS	Expression Level	671221	671856	636	forward	3.33	3.33	0.855654	9.56651e-05	207	24.32	17.94	15.09	9.71	19.54	28.08	24.86	21.34	42.89	15.57	29.2925	1.88134
SAUSA300_2238	ureA CDS	Expression Level	2405463	2405765	303	forward	3.33	3.33	1.30994	9.49557e-05	18	4.44	3.28	2.02	2.98	4.49	9.5	6.9	4.66	12.8	3.1925	8.465	2.65153
SAUSA300_1980	acetyltransferase CDS	Expression Level	2137030	2137473	444	reverse	3.32	-3.32	-0.441781	9.90711e-05	946	159.18	117.47	113.69	100.76	117.32	87.02	79.37	74.14	95.39	112.31	83.98	0.747752
SAUSA300_1482	FtsK/SpoIIIE family protein CDS	Expression Level	1635968	1637326	1359	reverse	3.32	3.32	0.892456	9.87714e-05	84	4.62	3.41	2.59	2.16	3.51	6.08	5.49	3.31	7.47	2.9175	5.5875	1.91517
SAUSA300_1302	ATPase family protein CDS	Expression Level	1433301	1434092	792	reverse	3.3	3.3	0.652775	0.000103886	1734.5	163.62	120.74	77.86	76.69	73.3	178.23	117.94	120.87	147.28	87.1475	141.08	1.61886
SAUSA300_2180	rpsM CDS	Expression Level	2359255	2359620	366	reverse	3.29	-3.29	-1.04638	0.000106038	16663.5	3401.51	2510.1	1562.94	2415.96	1183.96	1132.28	807.02	993.9	620.28	1918.24	888.37	0.463117
SAUSA300_0932	hypothetical protein CDS	Expression Level	1021521	1022123	603	forward	3.29	-3.29	-0.593978	0.000104535	6801	842.64	621.82	576.05	379.51	536.67	338.44	350.85	270.05	452.58	528.512	352.98	0.667874
SAUSA300_1015	ctaA CDS	Expression Level	1112527	1113597	1071	reverse	3.29	-3.29	-0.494763	0.00010651	5393	376.21	277.62	253.29	172.36	239.85	171.65	165.79	140.75	196.92	235.78	168.778	0.715826
SAUSA300_1901	aldA2 CDS	Expression Level	2067669	2069048	1380	forward	3.29	3.29	0.482117	0.000104568	5832	315.74	232.99	252.68	186.92	213.78	318.14	306.85	312.52	323.59	221.593	315.275	1.42277
SAUSA300_0174	hypothetical protein CDS	Expression Level	196328	197068	741	forward	3.29	3.29	0.610839	0.000107637	7889	795.41	586.96	418.5	382.37	400.2	902.64	662.55	570.15	662.08	447.007	699.355	1.56453
SAUSA300_1197	glutathione peroxidase CDS	Expression Level	1319065	1319541	477	reverse	3.29	3.29	0.724394	0.000105519	4551	712.81	526.01	549.36	438	595.28	657.11	995.73	801.35	1154.31	527.162	902.125	1.71128
SAUSA300_1728	aldo/keto reductase family oxidoreductase CDS	Expression Level	1911800	1912633	834	reverse	3.29	3.29	0.75596	0.000107149	3081	276	203.67	191.18	207.89	254.33	291.78	445.04	316.08	457.69	214.268	377.647	1.7625
SAUSA300_1225	aspartate kinase CDS	Expression Level	1341817	1343199	1383	reverse	3.28	3.28	0.627524	0.000110651	1524	82.33	60.75	50.15	30.52	44.44	83.81	66.64	60.33	82.86	46.465	73.41	1.5799
SAUSA300_0482	polysaccharide biosynthesis protein CDS	Expression Level	541293	542819	1527	forward	3.27	-3.27	-0.652181	0.000110957	5522	270.17	199.37	167.99	201.16	156.74	140.4	109.73	110.6	105.33	181.315	116.515	0.642611
SAUSA300_1511	rpmG CDS	Expression Level	1661478	1661627	150	reverse	3.26	-3.26	-0.741908	0.000114104	10414	5186.95	3827.66	2791.18	2683.74	2638.62	1641.74	1987.96	1131.28	2416.93	2985.3	1794.48	0.601105
SAUSA300_1000	potB CDS	Expression Level	1095644	1096441	798	forward	3.26	-3.26	-0.735882	0.000114472	780	73.03	53.89	31.4	28.97	33.92	26.51	18.83	16.58	26.54	37.045	22.115	0.596977
SAUSA300_2279	LysR family regulatory protein CDS	Expression Level	2451427	2452311	885	forward	3.26	3.26	0.565848	0.000116617	362	30.56	22.55	19.27	13.36	19.43	29.89	26.04	25.81	30.82	18.6525	28.14	1.50864
SAUSA300_0636	dihydroxyacetone kinase subunit DhaK CDS	Expression Level	711215	712183	969	forward	3.26	3.26	0.715356	0.000115447	219	16.89	12.46	12.52	13.41	8.52	19.33	20.75	18.44	23.11	11.7275	20.4075	1.74014
SAUSA300_2574	hypothetical protein CDS	Expression Level	2786850	2787308	459	forward	3.24	3.24	0.778423	0.000120362	1835	298.68	220.41	153.78	104.52	201.76	358.35	244.61	223.05	386.95	170.118	303.24	1.78253
SAUSA300_1614	hemL CDS	Expression Level	1767558	1768844	1287	reverse	3.23	-3.23	-0.764373	0.000125108	7430	431.32	318.29	306.2	364.14	299.93	205.55	184.88	213.96	150.23	322.14	188.655	0.58563
SAUSA300_0534	amidohydrolase CDS	Expression Level	598191	599366	1176	reverse	3.23	3.23	0.536899	0.000124251	3078	195.55	144.3	117.03	81.34	122.9	167.26	166.36	152.52	200.38	116.393	171.63	1.47458
SAUSA300_0566	amino acid permease CDS	Expression Level	639955	641439	1485	forward	3.22	3.22	0.582216	0.000126832	12761	642.01	473.77	446.05	363.8	402.03	752.57	654.06	624.1	539.44	421.412	642.543	1.52474
SAUSA300_2569	arcB CDS	Expression Level	2780671	2781681	1011	reverse	3.22	3.22	0.773315	0.000128118	151	11.16	8.23	5.74	7.45	5.39	11.6	10.45	10.37	16.08	6.7025	12.125	1.80903
SAUSA300_0444	gltC CDS	Expression Level	496337	497221	885	reverse	3.19	3.19	0.879763	0.000137835	499	42.13	31.09	23.96	11.06	28.28	43.38	43.39	44.18	47.27	23.5975	44.555	1.88812
SAUSA300_2064	atpB CDS	Expression Level	2226315	2227043	729	reverse	3.16	-3.16	-0.814498	0.000145948	16133.5	1653.43	1220.13	945.72	1163.31	904.41	762.21	559.49	628.56	426.06	1058.39	594.08	0.561304
SAUSA300_1964	hypothetical protein CDS	Expression Level	2120689	2121009	321	reverse	3.15	3.15	0.564188	0.000149537	251	58.42	43.11	34.84	36.84	41.1	57.32	57.36	54.41	66.92	38.9725	59.0025	1.51395
SAUSA300_2027	alr CDS	Expression Level	2188632	2189780	1149	reverse	3.13	-3.13	-0.585972	0.000160159	4424	287.66	212.28	201.6	213.66	196.75	161.93	124.31	142.13	126.55	206.072	138.73	0.67321
SAUSA300_0637	dihydroxyacetone kinase subunit DhaL CDS	Expression Level	712225	712809	585	forward	3.13	3.13	0.670287	0.00016077	185.5	23.69	17.48	16.3	18.15	12.66	26.32	26.55	26.18	29.12	16.1475	27.0425	1.67472
SAUSA300_0574	phosphomevalonate kinase CDS	Expression Level	648612	649688	1077	forward	3.12	-3.12	-0.667081	0.000162793	3131	217.2	160.28	169.32	188.81	158.06	115.41	104.04	113.59	96.01	169.118	107.262	0.634248
SAUSA300_0283	essC protein CDS	Expression Level	335968	340407	4440	forward	3.12	3.12	0.557218	0.000164885	1789.5	30.11	22.22	17.26	17.57	15.82	34.91	24.33	22.06	29.56	18.2175	27.715	1.52134
SAUSA300_0822	sufB CDS	Expression Level	901896	903293	1398	forward	3.1	3.1	0.512322	0.000172166	14411	770.15	568.32	556.21	585.93	496.7	931.62	782.91	706.28	833.4	551.79	813.553	1.47439
SAUSA300_0896	oppC CDS	Expression Level	984763	985644	882	forward	3.1	3.1	0.667746	0.000170951	292.5	24.78	18.28	17.39	11.44	16.98	26.63	26.06	18.28	33.94	16.0225	26.2275	1.63692
SAUSA300_0536	chaperone protein HchA CDS	Expression Level	600990	601868	879	forward	3.1	3.1	0.756808	0.000172874	38511	3273.27	2415.48	2871.49	2936.96	2505.86	4009.32	5246.7	5238.82	4304.11	2682.45	4699.74	1.75203
SAUSA300_0433	cysM CDS	Expression Level	486446	487360	915	forward	3.08	3.08	0.863888	0.000181053	911.5	74.43	54.92	32.09	23.66	44.84	94.71	62.46	46.99	92.91	38.8775	74.2675	1.9103
SAUSA300_0340	NADH-dependent FMN reductase CDS	Expression Level	393116	393682	567	forward	3.07	3.07	0.715356	0.00018383	219	28.86	21.29	26.41	29.22	21.47	43.49	41.93	37.32	47.72	24.5975	42.615	1.73249
SAUSA300_0670	ABC transporter ATP-binding protein CDS	Expression Level	742895	744526	1632	forward	3.05	-3.05	-0.644575	0.000196696	2990.5	136.9	101.03	124.41	122.43	112.86	68.57	75.34	77.47	76.12	115.183	74.375	0.645714
SAUSA300_1162	infB CDS	Expression Level	1276382	1278499	2118	forward	3.05	-3.05	-0.613048	0.00019419	30071	1060.74	782.76	720.69	832.95	704.28	589.98	465.62	502.79	450.64	760.17	502.257	0.660717
SAUSA300_1851	hypothetical protein CDS	Expression Level	2013664	2014500	837	reverse	3.05	-3.05	-0.495116	0.000192892	2456.5	219.27	161.81	158.29	158.05	150.3	116.6	112.28	111.56	111.72	157.113	113.04	0.719484
SAUSA300_2323	cobI CDS	Expression Level	2496801	2497745	945	forward	3.05	3.05	0.762311	0.000191719	2083	164.68	121.52	89.4	56.91	119.52	181.56	163.33	120.49	215.43	96.8375	170.202	1.75761
SAUSA300_0820	sufS CDS	Expression Level	900050	901291	1242	forward	3.04	3.04	0.780662	0.000198991	8889	534.71	394.58	369.72	484.52	285.44	842.26	658.94	662.04	614.85	383.565	694.522	1.8107
SAUSA300_1382	lukS-PV CDS	Expression Level	1547149	1548087	939	reverse	3.02	-3.02	-0.513557	0.00021116	824.5	65.6	48.41	44.16	40.14	47.59	37.06	30.37	30.33	29.65	45.075	31.8525	0.706656
SAUSA300_0995	branched-chain alpha-keto acid dehydrogenase subunit E2 CDS	Expression Level	1090716	1092008	1293	forward	2.99	-2.99	-0.816993	0.000224955	81897	4732.12	3492.02	2967.34	4012.78	2496.5	2251.77	1692.06	1929.56	1435.67	3242.16	1827.26	0.563595
SAUSA300_2029	hypothetical protein CDS	Expression Level	2190209	2190700	492	reverse	2.99	-2.99	-0.585442	0.000227779	1667	253.14	186.8	183.71	209.64	183.38	142.65	121.79	127.94	123.73	190.882	129.028	0.675952
SAUSA300_1877	hypothetical protein CDS	Expression Level	2037190	2037720	531	reverse	2.99	2.99	0.671327	0.000224134	1595	224.42	165.6	116.7	87.37	111.89	225.21	176.13	135.12	257.67	120.39	198.533	1.64908
SAUSA300_1672	nagE CDS	Expression Level	1837713	1839179	1467	reverse	2.98	-2.98	-0.481075	0.00023185	7062	359.65	265.4	244.11	217.94	232.08	197.5	168.31	169.71	157.49	239.883	173.252	0.722239
SAUSA300_0684	fruB CDS	Expression Level	757995	758915	921	forward	2.97	-2.97	-0.874684	0.00023882	8519.5	691.1	509.99	558.47	794.86	389.54	329.54	301.7	302.92	293.86	563.215	307.005	0.545094
SAUSA300_0949	sspC CDS	Expression Level	1037912	1038241	330	reverse	2.97	2.97	0.592918	0.000239155	252.5	57.17	42.18	34.17	40.28	36.63	63.6	62.3	53.34	59.95	38.315	59.7975	1.56068
SAUSA300_1176	pgsA CDS	Expression Level	1294072	1294650	579	forward	2.96	-2.96	-0.586414	0.000244956	5430	700.66	517.04	581.04	606.62	606.84	378.55	383.24	398.89	398.57	577.885	389.812	0.67455
SAUSA300_1598	ruvA CDS	Expression Level	1752637	1753239	603	reverse	2.96	-2.96	-0.5843	0.000243165	2409	298.47	220.26	193.57	209.46	162.33	141.85	127.09	134.58	125.16	196.405	132.17	0.672946
SAUSA300_1188	mutS CDS	Expression Level	1306747	1309269	2523	forward	2.96	2.96	0.428332	0.000242079	4189.5	124.06	91.55	74.77	69.78	69.33	123.98	94.06	93.3	109.24	76.3575	105.145	1.37701
SAUSA300_1115	rpe CDS	Expression Level	1221247	1221891	645	forward	2.95	-2.95	-0.534019	0.000249597	1850	214.29	158.13	150.65	127.86	160.34	134.36	83.53	88.53	112.21	149.245	104.657	0.701246
SAUSA300_1330	ilvA CDS	Expression Level	1491375	1492415	1041	reverse	2.94	-2.94	-1.15151	0.000258603	6515.5	467.61	345.07	312.43	615.87	303.51	171.19	161.45	231.03	97.03	394.22	165.175	0.418992
SAUSA300_0316	ROK family protein CDS	Expression Level	367811	368671	861	forward	2.94	2.94	0.810714	0.00025897	145	12.58	9.28	6.39	4.55	6.33	12.7	10.63	8.43	17.11	6.6375	12.2175	1.84068
SAUSA300_2518	hydrolase family protein CDS	Expression Level	2720743	2721573	831	forward	2.94	2.94	0.814239	0.000256463	2891	259.92	191.8	295.78	311.78	268.97	469.32	514.27	540.33	459.5	267.082	495.855	1.85656
SAUSA300_1267	trpB CDS	Expression Level	1394789	1396003	1215	forward	2.94	2.94	0.860754	0.00025708	140	8.61	6.35	4.7	5.42	2.66	10.17	7.67	7.24	12.8	4.7825	9.47	1.98014
SAUSA300_0130	NAD-dependent epimerase/dehydratase family protein CDS	Expression Level	148284	149264	981	forward	2.93	2.93	0.706816	0.000266468	243	18.51	13.66	11.06	6.64	13.54	18.25	17.67	15.75	23.05	11.225	18.68	1.66414
SAUSA300_2338	sensor histidine kinase CDS	Expression Level	2512475	2513509	1035	reverse	2.92	-2.92	-0.74038	0.000269786	3423.5	247.12	182.36	215.16	242.14	187.59	117.15	123.81	141.11	113	206.812	123.768	0.598453
SAUSA300_1564	accB CDS	Expression Level	1714211	1714660	450	reverse	2.92	2.92	0.740813	0.000274855	190	31.54	23.28	17.59	14.48	11.54	36.16	27.11	21.05	34.38	16.7225	29.675	1.77456
SAUSA300_2052	single-stranded DNA- binding protein family CDS	Expression Level	2216832	2217179	348	reverse	2.91	2.91	0.587147	0.0002816	1074	230.57	170.15	192.82	156.69	223.55	258.02	272.64	264.08	356.86	185.803	287.9	1.54949
SAUSA300_2063	atpE CDS	Expression Level	2226060	2226272	213	reverse	2.9	-2.9	-0.866491	0.000285254	8309.5	2914.62	2150.81	1553.18	2348.93	1509.72	1239.02	961.95	1138.24	728.29	1890.66	1016.88	0.537841
SAUSA300_0584	hypothetical protein CDS	Expression Level	657794	658435	642	forward	2.9	-2.9	-0.628689	0.000290882	301	35.03	25.85	23.04	20.65	23.07	14.69	12.32	12.35	21.04	23.1525	15.1	0.652197
SAUSA300_2339	hypothetical protein CDS	Expression Level	2513533	2513985	453	reverse	2.9	-2.9	-0.607106	0.000291358	2049	337.93	249.37	275	288.88	239.94	167.27	173.92	181.96	176.13	263.298	174.82	0.663964
SAUSA300_0521	nusG CDS	Expression Level	581322	581870	549	forward	2.9	-2.9	-0.489892	0.000286132	5733.5	780.25	575.78	463.9	477.14	424.03	414.74	311.91	325.49	348.75	485.212	350.223	0.721792
SAUSA300_2529	hypothetical protein CDS	Expression Level	2730609	2731058	450	forward	2.9	2.9	0.708889	0.000291299	1723	286.06	211.1	271.47	201.68	239.46	305.98	443.02	308.72	520.96	230.928	394.67	1.70906
SAUSA300_1028	iron transport associated domain-containing protein CDS	Expression Level	1122351	1124288	1938	reverse	2.9	2.9	0.764599	0.000290419	529	20.39	15.05	8.39	7.15	10.28	23.21	13.41	14.28	21.14	10.2175	18.01	1.76266
SAUSA300_1069	hypothetical protein CDS	Expression Level	1168847	1169542	696	forward	2.9	2.9	0.947323	0.00028573	2120	227.57	167.93	115.81	67.63	120.09	290.88	193.77	126.06	367.25	117.865	244.49	2.07432
SAUSA300_0603	hypothetical protein CDS	Expression Level	676582	677298	717	forward	2.89	2.89	0.540968	0.000298591	2225	231.84	171.09	184.02	160.4	160.5	215.55	261.98	252.41	278.83	169.002	252.192	1.49224
SAUSA300_1607	hypothetical protein CDS	Expression Level	1759177	1759461	285	reverse	2.88	-2.88	-0.671141	0.000300562	1005.5	263.59	194.51	176.69	111.92	194.13	120.05	96.31	72.6	137.3	169.312	106.565	0.629398
SAUSA300_0821	NifU family SUF system FeS assembly protein CDS	Expression Level	901281	901745	465	forward	2.88	2.88	0.736172	0.000300448	4743	762.05	562.35	498.88	675.73	396.66	1133.76	874.84	845.43	893.14	533.405	936.792	1.75625
SAUSA300_1616	hemD CDS	Expression Level	1769869	1770537	669	reverse	2.87	-2.87	-0.645581	0.000310827	1883.5	210.34	155.22	118.98	146.52	100.38	101.35	74.88	77.32	83.37	130.275	84.23	0.646555
SAUSA300_0556	SIS domain-containing protein CDS	Expression Level	629524	630072	549	forward	2.87	2.87	0.555198	0.00031107	5355.5	728.81	537.82	620.41	612.26	609.15	844.53	942.61	866.58	956.65	594.91	902.592	1.51719
SAUSA300_1662	aminotransferase, class V CDS	Expression Level	1827324	1828463	1140	reverse	2.87	2.87	0.800668	0.000309968	1446	94.77	69.93	36.45	31.98	37.26	101.49	62.67	56.57	98.85	43.905	79.895	1.81972
SAUSA300_1615	hemB CDS	Expression Level	1768892	1769866	975	reverse	2.86	-2.86	-0.672946	0.000324408	3659.5	280.42	206.93	168.45	209.3	148.93	135.32	102.99	120.78	102.97	183.403	115.515	0.629844
SAUSA300_0335	MATE efflux family protein CDS	Expression Level	387453	388808	1356	forward	2.86	-2.86	-0.457299	0.000317291	664	36.58	27	24.92	23.05	25.86	20.92	16.24	17.64	19.67	25.2075	18.6175	0.73857
SAUSA300_2022	rpoF CDS	Expression Level	2184996	2185766	771	reverse	2.86	2.86	0.492882	0.000319111	15181	1471.07	1085.56	1086.58	1052.42	1285.47	1826.44	1512.41	1565.22	1617.12	1127.51	1630.3	1.44593
SAUSA300_1711	putA CDS	Expression Level	1893797	1894798	1002	forward	2.85	-2.85	-1.1815	0.000328147	745	55.55	40.99	53.67	126.88	50.63	33.81	24.69	30.44	25.66	68.0425	28.65	0.42106
SAUSA300_0852	mnhD CDS	Expression Level	929438	930934	1497	reverse	2.85	-2.85	-0.736785	0.000326948	6753.5	337.05	248.72	237.18	283.75	231.81	173.56	142.76	167.34	114.36	250.365	149.505	0.597148
SAUSA300_1623	hypothetical protein CDS	Expression Level	1777548	1778477	930	reverse	2.85	2.85	0.392742	0.000333433	4288	344.48	254.2	224.04	197.64	241.16	346.9	289.73	285.47	303.99	229.26	306.523	1.33701
SAUSA300_1861	hypothetical protein CDS	Expression Level	2022883	2023083	201	reverse	2.85	2.85	0.551784	0.000332097	1462.5	543.61	401.15	340.22	265.67	349.78	430.74	546.78	506.68	532.65	339.205	504.212	1.48645
SAUSA300_1310	hypothetical protein CDS	Expression Level	1443799	1444413	615	reverse	2.85	2.85	0.555845	0.000328633	1791.5	217.63	160.6	136.18	124.97	118.06	261.95	181.18	186.02	186.2	134.952	203.837	1.51044
SAUSA300_2356	fmhA CDS	Expression Level	2532104	2533354	1251	forward	2.85	2.85	0.5754	0.000330158	553	33.03	24.37	19.49	13.12	21.5	30.08	27.45	25.35	36.36	19.62	29.81	1.51937
SAUSA300_0643	acetyltransferase CDS	Expression Level	717460	717966	507	reverse	2.85	2.85	0.605145	0.000332954	2755	405.98	299.59	267.47	173.36	329.72	406.72	405.69	395.38	448.98	267.535	414.192	1.54818
SAUSA300_0293	hypothetical protein CDS	Expression Level	346641	347141	501	forward	2.85	2.85	0.60762	0.000331391	270.5	40.34	29.77	24.4	16.91	28.54	38.31	40.58	32.05	43.31	24.905	38.5625	1.54838
SAUSA300_1385	phiSLT ORF 99-like protein CDS	Expression Level	1550380	1550679	300	reverse	2.85	2.85	0.952512	0.000329767	36	8.97	6.62	5.19	4.14	5.39	10.57	10.17	9.63	14.38	5.335	11.1875	2.097
SAUSA300_1605	mreC CDS	Expression Level	1756995	1757837	843	reverse	2.82	-2.82	-0.718287	0.000356845	3228.5	286.13	211.14	142.05	107.43	187.5	125.72	75.1	71.96	120.44	162.03	98.305	0.606709
SAUSA300_1359	polyprenyl synthetase CDS	Expression Level	1526290	1527234	945	reverse	2.82	-2.82	-0.47323	0.000359066	6418.5	507.44	374.46	349.31	260.58	319.57	252.69	216.52	245.32	227.23	325.98	235.44	0.722253
SAUSA300_1657	ackA CDS	Expression Level	1822335	1823537	1203	reverse	2.82	-2.82	-0.358339	0.000364045	26963	1674.51	1235.69	1148.12	965.7	1226.16	943.2	837.52	869.13	967.19	1143.92	904.26	0.790494
SAUSA300_0966	purE CDS	Expression Level	1059510	1059929	420	forward	2.82	2.82	0.437861	0.000363146	993.5	176.73	130.41	110.58	104.99	109.03	164.32	137.96	160.91	167.24	113.752	157.607	1.38553
SAUSA300_1858	hypothetical protein CDS	Expression Level	2019593	2020744	1152	forward	2.81	2.81	0.488512	0.000371746	2735	177.37	130.89	103.87	79.04	96.79	174.07	131.48	116.51	167.56	102.648	147.405	1.43603
SAUSA300_2287	hypothetical protein CDS	Expression Level	2459000	2460232	1233	reverse	2.8	2.8	0.403659	0.000380965	2408	145.91	107.67	103.84	98.65	117.7	149.07	139.34	131.69	159.49	106.965	144.897	1.35463
SAUSA300_0025	5'-nucleotidase family protein CDS	Expression Level	31026	33344	2319	forward	2.79	2.79	0.78532	0.000387043	9058	291.82	215.35	114.61	92.76	164.65	358.74	212.61	205.62	272.12	146.843	262.273	1.78608
SAUSA300_1411	phiSLT ORF66-like protein CDS	Expression Level	1577822	1578022	201	reverse	2.79	2.79	0.977966	0.000383813	59.5	22.12	16.32	12.16	6	7.2	22.83	21.07	17.71	29.48	10.42	22.7725	2.18546
SAUSA300_1440	hypothetical protein CDS	Expression Level	1594000	1594869	870	reverse	2.78	2.78	0.643646	0.00040105	204	17.52	12.93	11.52	10.22	10.57	19.38	13.37	15.75	25.24	11.31	18.435	1.62997
SAUSA300_0043	hypothetical protein CDS	Expression Level	54981	55154	174	reverse	2.78	2.78	0.721344	0.000399705	101	43.37	32	25.64	18.18	23.48	49.4	36.35	40.92	44.08	24.825	42.6875	1.71954
SAUSA300_1032	putative iron compound ABC transporter iron compound-binding protein CDS	Expression Level	1127538	1128386	849	forward	2.78	2.78	0.735666	0.000401032	223	19.62	14.48	10.58	6.39	8.62	20	15.03	13.61	20.79	10.0175	17.3575	1.73272
SAUSA300_0954	MarR family transcriptional regulator CDS	Expression Level	1043593	1044012	420	forward	2.77	2.77	0.826601	0.000409396	1724	306.67	226.31	172.13	108.49	235.9	280.95	391.03	236.4	467.7	185.708	344.02	1.85248
SAUSA300_0585	hypothetical protein CDS	Expression Level	659564	660193	630	forward	2.76	-2.76	-0.880231	0.000423165	326	38.66	28.53	22.02	13.99	19.19	15.63	8.43	5.97	14.39	20.9325	11.105	0.530515
SAUSA300_0493	folB CDS	Expression Level	552775	553140	366	forward	2.76	2.76	0.662041	0.000419828	903	184.33	136.02	93.92	84.06	91.63	234.16	132.4	131.6	166.56	101.407	166.18	1.63873
SAUSA300_2454	membrane spanning protein CDS	Expression Level	2650141	2650911	771	forward	2.75	-2.75	-0.556279	0.000430949	19354.5	1875.48	1383.99	1218.51	1445.31	1351.16	1015.85	850.22	973.78	870.19	1349.74	927.51	0.687176
SAUSA300_1441	srrB CDS	Expression Level	1595174	1596940	1767	reverse	2.74	2.74	0.56584	0.000439773	10674.5	451.33	333.06	325.01	330.35	302.17	449.32	506.72	530.5	468.52	322.647	488.765	1.51486
SAUSA300_1867	hypothetical protein CDS	Expression Level	2027246	2027947	702	reverse	2.73	-2.73	-0.451492	0.000453633	1440.5	153.31	113.13	99.76	85.56	122.46	81.07	70.47	74.26	84.6	105.227	77.6	0.73745
SAUSA300_2030	hypothetical protein CDS	Expression Level	2190687	2192270	1584	reverse	2.73	-2.73	-0.418527	0.000455611	4133.5	194.96	143.87	137.67	126.52	127.84	108.9	92.7	102.68	102.22	133.975	101.625	0.758537
SAUSA300_0931	hypothetical protein CDS	Expression Level	1021330	1021506	177	forward	2.71	-2.71	-0.563412	0.000478284	6679	2819.19	2080.39	1684.2	1178.45	1744.65	1181.74	1030.61	844.09	1511.32	1671.92	1141.94	0.68301
SAUSA300_0887	oppB CDS	Expression Level	974149	975075	927	forward	2.71	2.71	0.823482	0.000476294	4553	366.95	270.79	191.15	109.89	198.61	464.51	288.17	216.97	466.86	192.61	359.128	1.86453
SAUSA300_2145	glycine betaine transporter CDS	Expression Level	2320848	2322410	1563	reverse	2.71	2.71	0.841576	0.000480096	4525	216.29	159.61	211.29	220.84	185.05	339.19	423.7	431.09	265.74	194.197	364.93	1.87917
SAUSA300_0289	hypothetical protein CDS	Expression Level	344015	344506	492	forward	2.69	-2.69	-0.654835	0.000505324	6614.5	1004.43	741.21	810.16	670.42	1088.53	457.62	575.32	443.07	638.91	827.58	528.73	0.638887
SAUSA300_0237	inosine-uridine preferring nucleoside hydrolase CDS	Expression Level	286091	287026	936	forward	2.69	-2.69	-0.612399	0.00050903	822	65.61	48.42	35.97	25.35	40.74	30.58	22.08	19.52	25.79	37.62	24.4925	0.65105
SAUSA300_1534	hypothetical protein CDS	Expression Level	1683691	1684374	684	reverse	2.69	-2.69	-0.591569	0.000500729	14276	1559.32	1150.69	1058.38	1164.31	1043.55	862.5	707.03	760.07	617.56	1104.23	736.79	0.667242
SAUSA300_1963	hypothetical protein CDS	Expression Level	2120176	2120436	261	reverse	2.69	2.69	0.595622	0.0005066	193.5	55.39	40.87	33.72	39.97	42.07	69.54	50.63	58.17	65.78	39.1575	61.03	1.55858
SAUSA300_0806	hypothetical protein CDS	Expression Level	886476	886679	204	forward	2.69	2.69	0.618832	0.000500606	265	97.05	71.62	73.39	87.31	78.86	125.58	117.94	100.44	156.14	77.795	125.025	1.60711
SAUSA300_1985	sdrH CDS	Expression Level	2142753	2144006	1254	reverse	2.69	2.69	0.623865	0.000507937	7091.5	422.5	311.78	254.12	159.88	266.69	511.28	318.5	326.73	413.75	248.118	392.565	1.58217
SAUSA300_0094	hypothetical protein CDS	Expression Level	102427	102960	534	reverse	2.69	2.69	0.70911	0.000506684	265	37.08	27.36	22.09	14.67	19.13	30.32	43.15	27.17	39.98	20.8125	35.155	1.68913
SAUSA300_2608	hisH CDS	Expression Level	2835689	2836267	579	reverse	2.69	2.69	0.91471	0.000499113	79	10.19	7.52	5.38	7.02	5.44	13.69	9.85	7.77	20.92	6.34	13.0575	2.05954
SAUSA300_0586	hypothetical protein CDS	Expression Level	660389	660958	570	forward	2.68	-2.68	-0.720716	0.000512393	195.5	25.62	18.91	15.28	16.38	13.44	11.79	7.73	6.72	12.61	16.0025	9.7125	0.606936
SAUSA300_1706	hypothetical protein CDS	Expression Level	1889123	1890076	954	forward	2.68	2.68	0.711871	0.000520684	2839	222.33	164.07	101.95	69.79	119.56	245.15	164.4	141.12	218.74	113.843	192.353	1.68964
SAUSA300_0730	GGDEF domain-containing protein CDS	Expression Level	809991	811061	1071	reverse	2.67	-2.67	-0.424051	0.000526329	1910	133.24	98.32	86.67	74.05	100.3	68.65	66.23	65.36	69.65	89.835	67.4725	0.751071
SAUSA300_1425	hypothetical protein CDS	Expression Level	1584001	1585167	1167	reverse	2.67	2.67	1.16992	0.000535194	22.5	1.44	1.06	1.05	1.16	1.09	3.36	1.65	1.5	5	1.09	2.8775	2.63991
SAUSA300_0040	hypothetical protein CDS	Expression Level	50912	51202	291	reverse	2.65	2.65	0.914968	0.000556448	46	11.81	8.72	5.88	6.08	4.68	11.04	14.17	13.16	13.93	6.34	13.075	2.0623
SAUSA300_0328	lipoate-protein ligase A family protein CDS	Expression Level	380210	381232	1023	forward	2.64	-2.64	-0.656531	0.000570335	701	51.2	37.78	29.03	31.66	20.88	23.33	16.45	17.27	19.42	29.8375	19.1175	0.640721
SAUSA300_0951	sspA CDS	Expression Level	1039542	1040552	1011	reverse	2.64	2.64	0.635112	0.00057241	1360	100.5	74.16	60.63	63.1	42.1	120.51	90.38	83.19	93.36	59.9975	96.86	1.6144
SAUSA300_1883	putP CDS	Expression Level	2044616	2046154	1539	forward	2.63	-2.63	-0.468238	0.000591908	5061	245.69	181.3	137.87	109.03	137.93	121.73	91.08	82.24	118.63	141.533	103.42	0.730716
SAUSA300_0178	hypothetical protein CDS	Expression Level	200075	200434	360	forward	2.62	-2.62	-0.429584	0.000604749	10361	2150.23	1586.74	1429	1296.26	1625.26	1235.3	1191.34	910.64	1132.94	1484.32	1117.55	0.75291
SAUSA300_1967	hypothetical protein CDS	Expression Level	2122290	2122619	330	forward	2.6	2.6	0.448146	0.000626837	571	129.27	95.4	97.5	73.49	87.95	129.35	113.64	123.36	127.82	88.585	123.543	1.39462
SAUSA300_0382	sodium:dicarboxylate symporter family protein CDS	Expression Level	431308	432696	1389	reverse	2.6	2.6	0.496469	0.000638095	7497	403.25	297.57	231.64	219.55	253.57	477.75	308.12	304.11	363.53	250.582	363.377	1.45013
SAUSA300_0665	acetyltransferase CDS	Expression Level	739285	739827	543	forward	2.6	2.6	0.626896	0.000628044	762	104.84	77.37	93.64	55.34	80.26	151.38	105.67	86.85	149.1	76.6525	123.25	1.60791
SAUSA300_1396	phiSLT ORF151-like protein, major tail protein CDS	Expression Level	1564191	1564646	456	reverse	2.6	2.6	0.696686	0.00062701	137	22.45	16.56	17.76	15.86	14.56	27.54	31.09	27.99	22.74	16.185	27.34	1.68922
SAUSA300_1061	superantigen-like protein CDS	Expression Level	1160415	1161140	726	reverse	2.59	2.59	0.809998	0.000656659	94	9.67	7.14	5.22	3.11	5.16	9.31	9.33	6.66	12.6	5.1575	9.475	1.83713
SAUSA300_1880	gatB CDS	Expression Level	2041048	2042475	1428	reverse	2.58	-2.58	-0.578071	0.000670447	18737	980.3	723.4	685.6	744.35	629.38	569.92	425.91	477.3	407.49	695.683	470.155	0.675818
SAUSA300_1918	truncated beta-hemolysin CDS	Expression Level	2084489	2084686	198	forward	2.57	2.57	1.04616	0.000679602	1894	714.66	527.38	410.5	211.11	432.46	834.92	804.93	364.39	1643.95	395.363	912.047	2.30686
SAUSA300_1154	cdsA	Expression Level	1265178	1265960	783	forward	2.56	-2.56	-0.761042	0.000708118	3255.5	310.63	229.23	143.1	87.1	171.21	114.89	80.71	63.06	106.52	157.66	91.295	0.579063
SAUSA300_2571	argR CDS	Expression Level	2783296	2783745	450	reverse	2.56	2.56	0.982613	0.000704425	42	6.97	5.15	3.8	2.85	4.54	7.97	9.54	4.48	12.59	4.085	8.645	2.11628
SAUSA300_1091	pyrR CDS	Expression Level	1193548	1194075	528	forward	2.55	-2.55	-0.659827	0.000714586	859	121.55	89.69	67.82	41.08	59.97	45.52	31.45	34.86	50.84	64.64	40.6675	0.629138
SAUSA300_2555	glutathione peroxidase CDS	Expression Level	2764288	2764785	498	reverse	2.55	2.55	0.629704	0.000726313	217	32.55	24.02	26.75	18	28.71	37.03	35.38	30.22	52.67	24.37	38.825	1.59315
SAUSA300_2319	pyridine nucleotide-disulfide oxidoreductase CDS	Expression Level	2492790	2493824	1035	reverse	2.54	-2.54	-0.527753	0.000734286	638	46.05	33.98	34.04	25.83	35.77	20.88	22.54	23.82	22.78	32.405	22.505	0.694492
SAUSA300_0334	MarR family transcriptional regulator CDS	Expression Level	386927	387346	420	forward	2.54	2.54	0.56166	0.000732285	278	49.45	36.49	28.96	23.85	36.48	41.92	45.45	44.47	56.85	31.445	47.1725	1.50016
SAUSA300_0100	tandem lipoprotein CDS	Expression Level	110200	110970	771	forward	2.54	2.54	0.77638	0.000734292	164.5	15.94	11.76	7.97	5.18	7.07	12.61	12.38	12.2	20.35	7.995	14.385	1.79925
SAUSA300_0443	hypothetical protein CDS	Expression Level	495104	496216	1113	reverse	2.54	2.54	0.85612	0.00074699	3273	219.7	162.13	91.97	46.56	105.61	185.23	204.14	140.57	232.2	101.567	190.535	1.87594
SAUSA300_1423	polA CDS	Expression Level	1581398	1583350	1953	reverse	2.54	2.54	1.38374	0.000747109	52.5	2.01	1.48	0.91	1.2	0.44	2.2	1.76	1.51	8.88	1.0075	3.5875	3.56079
SAUSA300_2061	atpH CDS	Expression Level	2224802	2225341	540	reverse	2.53	-2.53	-0.809487	0.000759161	13315	1842.19	1359.42	1069.74	1424.16	958.51	866.57	630.65	746.67	448.57	1202.96	673.115	0.55955
SAUSA300_1240	hypothetical protein CDS	Expression Level	1358745	1359032	288	forward	2.53	-2.53	-0.568606	0.000769346	15860	4114.31	3036.11	2785.25	2618.78	2525.72	1569.33	2059.03	1400.48	2475.88	2741.47	1876.18	0.684371
SAUSA300_2624	hypothetical protein CDS	Expression Level	2850774	2851541	768	reverse	2.53	-2.53	-0.455158	0.000766125	923	89.79	66.26	56.85	59.97	70.38	49.66	43.24	45.31	48.96	63.365	46.7925	0.73846
SAUSA300_0330	ulaA CDS	Expression Level	382665	384011	1347	reverse	2.53	2.53	0.581565	0.000768773	427.5	23.71	17.5	18.24	20.66	20.6	37.08	25.83	24.39	32.93	19.25	30.0575	1.56143
SAUSA300_2310	hypothetical protein CDS	Expression Level	2483093	2483536	444	forward	2.52	-2.52	-0.517058	0.000789517	487.5	82.03	60.53	68.96	51.48	68.82	51.12	38.54	40.7	45.44	62.4475	43.95	0.703791
SAUSA300_0364	ychF CDS	Expression Level	417155	418252	1098	forward	2.52	-2.52	-0.507339	0.000784782	7740.5	526.69	388.66	361.47	376.61	358.45	299.41	249.67	270.36	235.18	371.298	263.655	0.710091
SAUSA300_0765	smpB CDS	Expression Level	853905	854369	465	forward	2.5	-2.5	-0.324926	0.000831332	3084	495.5	365.65	325.99	304.74	325.64	283.73	257.36	249.35	282.62	330.505	268.265	0.811682
SAUSA300_0488	hpt CDS	Expression Level	546656	547207	552	forward	2.49	-2.49	-0.682037	0.000834366	2359	319.28	235.61	132.91	112.84	180.41	129.18	80.62	77.52	122.28	165.442	102.4	0.618946
SAUSA300_1597	ruvB CDS	Expression Level	1751601	1752605	1005	reverse	2.49	-2.49	-0.669425	0.000844296	4145	308.14	227.39	198.26	234.94	155.58	141.91	126.5	136.96	106.66	204.042	128.007	0.627357
SAUSA300_0339	hypothetical protein CDS	Expression Level	392041	393102	1062	forward	2.49	2.49	0.731789	0.000846078	498.5	35.07	25.88	32.66	40.74	25.01	58.5	52.81	54.78	53.26	31.0725	54.8375	1.76482
SAUSA300_0752	clpP CDS	Expression Level	838576	839163	588	forward	2.48	-2.48	-0.461309	0.000879911	14333	1821.15	1343.9	1505.45	1284.33	1301.94	957.69	1036.74	988.48	1006.51	1358.91	997.355	0.73394
SAUSA300_2320	hypothetical protein CDS	Expression Level	2494056	2494487	432	reverse	2.48	-2.48	-0.423354	0.000876829	3589	620.69	458.03	394.96	296.21	405.09	320.28	259.63	236.68	359.09	388.572	293.92	0.75641
SAUSA300_1892	hypothetical protein CDS	Expression Level	2057051	2057653	603	reverse	2.48	-2.48	-0.41715	0.000871405	5781.5	716.32	528.6	463.1	476.81	464.54	422.37	341.29	349.37	357.05	483.262	367.52	0.760498
SAUSA300_1563	accC CDS	Expression Level	1712836	1714197	1362	reverse	2.48	2.48	0.697234	0.000869565	475.5	26.08	19.25	15.59	14.99	9.62	31.03	20.98	18.05	32.18	14.8625	25.56	1.71976
SAUSA300_2267	HAD superfamily hydrolase CDS	Expression Level	2437464	2438099	636	reverse	2.47	2.47	0.3944	0.000891764	2291	269.12	198.6	175.07	140.57	159.26	250.74	217.03	174.49	265.28	168.375	226.885	1.3475
SAUSA300_2385	hypothetical protein CDS	Expression Level	2565941	2567770	1830	reverse	2.46	2.46	0.613653	0.000906071	14781	603.45	445.31	371.21	206.23	388.28	543.38	586.98	448.59	621.66	352.757	550.153	1.55958
SAUSA300_0973	purM CDS	Expression Level	1066322	1067350	1029	forward	2.44	-2.44	-0.89576	0.000961784	13863.5	1006.57	742.79	404.12	637.88	318.96	406.34	223.11	173.72	314.63	525.938	279.45	0.531337
SAUSA300_0685	fruA CDS	Expression Level	758921	760879	1959	forward	2.44	-2.44	-0.680585	0.000954878	16187	617.33	455.55	482.79	520.44	324.74	279.3	279.33	303.86	247.43	445.88	277.48	0.62232
SAUSA300_2058	atpD CDS	Expression Level	2220941	2222353	1413	reverse	2.43	-2.43	-0.859816	0.000992518	34476.5	1822.92	1345.2	1185.56	1618.83	1010.68	863.97	654.85	819.02	424.98	1290.07	690.705	0.535402
SAUSA300_0646	sensor histidine kinase CDS	Expression Level	719685	720725	1041	forward	2.43	-2.43	-0.429132	0.000996737	1925	138.15	101.95	109.72	97.17	121.26	87.82	76.71	68.66	92.46	107.525	81.4125	0.75715
SAUSA300_1968	putative phage transcriptional regulator CDS	Expression Level	2122839	2123288	450	reverse	2.43	2.43	0.474905	0.000988335	1863	309.3	228.25	211.65	186.53	278.05	337.7	302.21	264.23	388.97	226.12	323.278	1.42967
SAUSA300_2610	hisC CDS	Expression Level	2836811	2837824	1014	reverse	2.43	2.43	0.730042	0.000989074	132	9.73	7.18	6.78	6.42	6.63	15.1	7.35	9.14	15.99	6.7525	11.895	1.76157
SAUSA300_1678	fhs CDS	Expression Level	1847198	1848865	1668	reverse	2.42	-2.42	-0.54857	0.00102621	13936	624.21	460.63	345.49	289.43	359.04	324.85	221.64	170.52	290.55	363.647	251.89	0.692676
SAUSA300_2577	manA CDS	Expression Level	2791465	2792403	939	forward	2.42	-2.42	-0.51661	0.00102631	1108.5	88.2	65.08	60.3	64.45	53.39	52.43	37.71	40.92	41.95	60.805	43.2525	0.711331
SAUSA300_2303	tcaR CDS	Expression Level	2476345	2476800	456	reverse	2.42	-2.42	-0.504058	0.00102307	5412	886.7	654.33	768.45	656.53	630.16	521.02	462.21	496.76	449.5	677.368	482.373	0.712128
SAUSA300_1220	LuxR family DNA-binding response regulator CDS	Expression Level	1338285	1338887	603	forward	2.42	-2.42	-0.417041	0.0010132	805	99.74	73.6	72.77	66.57	71.85	54.46	51.79	53.36	56.73	71.1975	54.085	0.759647
SAUSA300_1060	superantigen-like protein CDS	Expression Level	1159595	1160320	726	reverse	2.42	2.42	0.619726	0.0010071	148	15.23	11.24	10.27	7.99	6.8	15.4	13.22	11.66	18.61	9.075	14.7225	1.62231
SAUSA300_1608	radC CDS	Expression Level	1759529	1760185	657	reverse	2.42	2.42	0.763062	0.00100241	111.5	12.68	9.36	11.95	9.17	10.11	16.7	15.73	12.17	28.65	10.1475	18.3125	1.80463
SAUSA300_1079	ftsA CDS	Expression Level	1180104	1181516	1413	forward	2.41	-2.41	-0.436543	0.00104781	54380	2875.3	2121.8	1630.49	1560.36	1471.14	1459.49	1192.64	1180.68	1217.8	1695.95	1262.65	0.744512
SAUSA300_0554	glucosamine-6-phosphate isomerase CDS	Expression Level	628055	628813	759	forward	2.41	2.41	0.328299	0.00104556	2198	216.36	159.66	151.21	129.59	154.09	193.73	180.37	180.56	205.87	148.638	190.133	1.27917
SAUSA300_0795	hypothetical protein CDS	Expression Level	878755	879051	297	forward	2.41	2.41	0.509262	0.00103414	298.5	75.09	55.41	56.79	51.61	55.31	70.53	82.34	75.32	93.02	54.78	80.3025	1.46591
SAUSA300_1393	phiSLT ORF2067-like protein, phage tail tape measure protein CDS	Expression Level	1557369	1563569	6201	reverse	2.41	2.41	0.626744	0.00104001	623.5	7.51	5.54	6.23	7.34	5.68	8.56	9.95	9.71	11.95	6.1975	10.0425	1.62041
SAUSA300_1094	pyrC CDS	Expression Level	1196527	1197801	1275	forward	2.41	2.41	0.637349	0.00104145	267.5	15.67	11.57	10.28	12.11	7.48	19.57	16.3	12.49	19.96	10.36	17.08	1.64865
SAUSA300_1913	ABC transporter ATP-binding protein CDS	Expression Level	2078181	2079077	897	reverse	2.41	2.41	0.689304	0.00104108	3789	315.59	232.88	193.04	109.53	203.45	374.6	317.58	192.02	350.73	184.725	308.733	1.67131
SAUSA300_2111	glmM CDS	Expression Level	2285970	2287325	1356	reverse	2.4	-2.4	-0.457907	0.0010764	13756.5	757.94	559.31	564.29	565.87	658.59	461.32	407.5	431.95	433.72	587.015	433.623	0.738691
SAUSA300_0884	hypothetical protein CDS	Expression Level	970802	970987	186	reverse	2.39	-2.39	-0.686731	0.00110936	2267	910.59	671.96	577.6	554.34	669.95	290.28	425.09	260.77	572.09	618.463	387.058	0.625838
SAUSA300_1161	ribosomal protein L7Ae CDS	Expression Level	1276060	1276377	318	forward	2.39	-2.39	-0.622138	0.0011056	3032.5	712.46	525.75	425.09	522.24	406.04	382.35	280.61	310.75	251.85	469.78	306.39	0.652199
SAUSA300_1637	hypothetical protein CDS	Expression Level	1793550	1795037	1488	reverse	2.39	-2.39	-0.529805	0.00112011	670	33.64	24.82	21.11	18.02	21.16	15.31	11.84	11.74	20.91	21.2775	14.95	0.70262
SAUSA300_1618	hemX CDS	Expression Level	1771527	1772342	816	reverse	2.39	-2.39	-0.458995	0.00111856	3655	334.64	246.95	236.85	243.94	224.16	171.76	173.24	180.46	175.53	237.975	175.248	0.736411
SAUSA300_1697	dipeptidase PepV CDS	Expression Level	1871165	1872574	1410	reverse	2.39	2.39	0.51642	0.00111253	17329.5	918.23	677.6	615.71	381.49	602.88	840.98	844.54	810.33	795.59	569.42	822.86	1.44508
SAUSA300_1732	putative transposase CDS	Expression Level	1917170	1917571	402	reverse	2.38	-2.38	-0.541924	0.00113067	478	88.84	65.56	61.57	57.7	54.63	34.87	43.27	35.43	53.55	59.865	41.78	0.697904
SAUSA300_0958	hypothetical protein CDS	Expression Level	1049324	1050541	1218	reverse	2.38	2.38	0.475935	0.00112907	13965	856.6	632.12	477.58	338.12	505.46	793.29	652.86	571.95	744.16	488.32	690.565	1.41416
SAUSA300_2371	bioB CDS	Expression Level	2547875	2548882	1008	reverse	2.38	2.38	0.533678	0.00113162	231	17.12	12.63	13.73	12.63	13.26	22.1	19.39	18.19	18.2	13.0625	19.47	1.49053
SAUSA300_1274	peptide ABC transporter ATP-binding protein CDS	Expression Level	1402381	1403154	774	reverse	2.37	-2.37	-0.615721	0.00116001	236.5	22.83	16.85	17.65	17.95	20.78	14.72	12.04	8.85	12.27	18.3075	11.97	0.65383
SAUSA300_2626	hypothetical protein CDS	Expression Level	2852036	2852500	465	forward	2.37	2.37	0.609711	0.00117357	639	102.67	75.76	106.58	90.05	88.96	126.34	162.75	132.33	151.25	90.3375	143.168	1.58481
SAUSA300_0706	putative osmoprotectant ABC transporter ATP-binding protein CDS	Expression Level	783254	784231	978	forward	2.37	2.37	0.687872	0.0011778	4038.5	308.51	227.66	260.82	204.42	243.6	319.17	433.74	470.52	318.16	234.125	385.398	1.64612
SAUSA300_0630	ABC transporter ATP-binding protein CDS	Expression Level	703176	704903	1728	forward	2.36	-2.36	-0.455968	0.00120645	25779	1114.57	822.49	957.24	734.15	822.4	614.96	647.12	595.04	594.66	834.07	612.945	0.734884
SAUSA300_0118	pyridoxal-phosphate dependent enzyme superfamilyprotein CDS	Expression Level	134524	135444	921	forward	2.36	2.36	0.792682	0.00120898	65	5.27	3.89	2.92	2.33	2.22	5.44	3.99	4.52	7.29	2.84	5.31	1.86972
SAUSA300_0101	tandem lipoprotein CDS	Expression Level	111022	111792	771	forward	2.35	2.35	0.747717	0.00123093	258	25	18.45	12.37	8.94	13.69	23.11	19.78	15.07	36.17	13.3625	23.5325	1.76109
SAUSA300_2488	feoA CDS	Expression Level	2689558	2689785	228	reverse	2.35	2.35	1.43118	0.0012336	9.5	3.11	2.3	3.48	0.83	0.75	9.7	7.93	1.18	11.85	1.84	7.665	4.16576
SAUSA300_2028	acpS CDS	Expression Level	2189846	2190205	360	reverse	2.34	-2.34	-0.584319	0.00127885	1355.5	281.31	207.59	201.84	233.27	178.04	161.8	119.38	145.18	127.82	205.185	138.545	0.67522
SAUSA300_0829	lipA CDS	Expression Level	909754	910671	918	forward	2.34	-2.34	-0.570193	0.00128962	8060	655.96	484.06	353.89	287.48	355.3	334.07	199.57	179.43	294.67	370.183	251.935	0.68057
SAUSA300_0867	spsA CDS	Expression Level	947233	947757	525	forward	2.34	-2.34	-0.532596	0.00128598	3153.5	448.77	331.16	255.39	178.61	238.81	186.93	154.69	129.75	228	250.993	174.843	0.696604
SAUSA300_0181	non-ribosomal peptide synthetase CDS	Expression Level	203715	210890	7176	forward	2.34	-2.34	-0.436953	0.0012817	13955.5	145.29	107.22	103.63	82.81	78.13	74.2	71.34	63.97	67.13	92.9475	69.16	0.744076
SAUSA300_1905	hypothetical protein CDS	Expression Level	2072064	2073104	1041	forward	2.34	2.34	0.702136	0.00128905	1892.5	135.82	100.23	64.78	38.02	64.92	139.36	91.2	84.34	135.41	66.9875	112.577	1.68057
SAUSA300_1153	uppS CDS	Expression Level	1264401	1265171	771	forward	2.33	-2.33	-0.671479	0.00130693	4113.5	398.61	294.15	179.02	112.78	204.13	144.6	111.41	94.54	137.22	197.52	121.942	0.617368
SAUSA300_0882	hypothetical protein CDS	Expression Level	969285	969800	516	forward	2.33	-2.33	-0.494347	0.00131646	414.5	60.02	44.29	35.41	29.63	30.35	27.74	23.31	23.17	26.09	34.92	25.0775	0.718141
SAUSA300_2275	short chain dehydrogenase/reductase family oxidoreductase CDS	Expression Level	2445978	2446859	882	reverse	2.32	2.32	0.794243	0.00133208	4982	422.01	311.42	444.27	447.88	397.79	568.07	841.77	897.69	603.72	400.34	727.812	1.81799
SAUSA300_1022	hypothetical protein CDS	Expression Level	1118574	1118963	390	reverse	2.31	-2.31	-0.655382	0.00138951	1165	223.18	164.69	114.62	73.67	138.81	89.87	69.94	53.74	95.98	122.948	77.3825	0.629395
SAUSA300_2212	hypothetical protein CDS	Expression Level	2379451	2379615	165	forward	2.31	-2.31	-0.474921	0.00136244	1825	826.35	609.8	599.64	434.09	677.84	478.95	384.04	403.07	411.45	580.342	419.377	0.722638
SAUSA300_1584	recombination factor protein RarA CDS	Expression Level	1733436	1734710	1275	forward	2.31	2.31	0.360413	0.00136149	5960	349.24	257.72	262.42	204.98	264.5	363.97	289.96	301.8	341.49	247.405	324.305	1.31083
SAUSA300_2563	putative transcriptional regulator CDS	Expression Level	2772763	2773218	456	reverse	2.31	2.31	0.537789	0.00138871	2762	452.53	333.94	243.64	177.55	318.07	446.53	346.78	330.59	469.95	268.3	398.462	1.48514
SAUSA300_1962	phiPVL ORF39-like protein CDS	Expression Level	2119876	2120136	261	reverse	2.31	2.31	0.541879	0.00138239	204.5	58.54	43.2	31.14	36.79	35.55	58.35	46.31	49.93	66.78	36.67	55.3425	1.5092
SAUSA300_2344	uroporphyrin-III C-methyl transferase CDS	Expression Level	2520790	2521767	978	reverse	2.3	-2.3	-1.15228	0.00140128	5093.5	389.1	287.13	397.98	584	330.2	119.03	211.64	238.9	64.25	399.828	158.455	0.396308
SAUSA300_0994	pdhB CDS	Expression Level	1089648	1090625	978	forward	2.3	-2.3	-0.73333	0.00140774	51175	3909.35	2884.87	2226.42	3105.38	1823.05	1951.31	1317.49	1544.96	1190.95	2509.93	1501.18	0.598095
SAUSA300_1024	coaD CDS	Expression Level	1119577	1120059	483	forward	2.3	-2.3	-0.406651	0.00140189	1214	187.78	138.57	98.25	97.85	115.78	88.63	78.11	77.75	99.15	112.612	85.91	0.762882
SAUSA300_2163	hypothetical protein CDS	Expression Level	2341640	2342455	816	reverse	2.3	-2.3	-0.387021	0.00142009	1131	103.55	76.42	74.59	66.45	81.15	62.08	49.83	54.01	66.11	74.6525	58.0075	0.777034
SAUSA300_2216	MarR family transcriptional regulator CDS	Expression Level	2386471	2386911	441	forward	2.28	-2.28	-0.889053	0.00148504	104	17.62	13	9.01	6.49	9.07	5.77	2.69	3.5	7.02	9.3925	4.745	0.50519
SAUSA300_2164	hypothetical protein CDS	Expression Level	2342749	2343174	426	forward	2.27	2.27	0.932606	0.00154306	292	51.21	37.79	89.23	81.68	80.72	97.75	182.42	156.75	168.16	72.355	151.27	2.09066
SAUSA300_1042	hypothetical protein CDS	Expression Level	1137807	1139519	1713	forward	2.26	-2.26	-0.405687	0.00157599	1883	82.13	60.6	47.8	37.66	43.08	39.44	32.11	33.61	38.87	47.285	36.0075	0.761499
SAUSA300_1374	hypothetical protein CDS	Expression Level	1541463	1542008	546	reverse	2.25	-2.25	-0.719566	0.0016216	938	128.35	94.71	67.6	42.21	49.57	44.32	28.55	27.31	52.67	63.5225	38.2125	0.601559
SAUSA300_0714	integral membrane protein CDS	Expression Level	792106	792972	867	reverse	2.25	-2.25	-0.474495	0.00159717	1514	130.46	96.27	67.28	54.38	81.98	60.54	48.99	45.64	61.37	74.9775	54.135	0.722017
SAUSA300_2127	hypothetical protein CDS	Expression Level	2301007	2301480	474	reverse	2.25	-2.25	-0.463207	0.00160308	1279	201.59	148.76	134.73	90.09	127.85	97.18	90.08	70.01	109.58	125.358	91.7125	0.731608
SAUSA300_1150	tsf CDS	Expression Level	1261715	1262596	882	forward	2.25	-2.25	-0.451963	0.00161737	29163	2470.3	1822.93	1742.17	1742.76	1586.15	1296.98	1256.44	1325.13	1206.45	1723.5	1271.25	0.737597
SAUSA300_2364	sbi CDS	Expression Level	2540281	2541591	1311	forward	2.24	-2.24	-0.668696	0.00165855	102349	5832.66	4304.15	3185.87	2930.99	3181.2	2941.32	1369.04	1498.31	2864.55	3400.55	2168.31	0.637633
SAUSA300_1720	hypothetical protein CDS	Expression Level	1903091	1903945	855	reverse	2.24	2.24	0.581976	0.00165539	8531	745.45	550.1	425.57	273.43	481.43	783.46	572.03	482.42	834.9	432.633	668.202	1.5445
SAUSA300_1059	superantigen-like protein CDS	Expression Level	1158771	1159487	717	reverse	2.24	2.24	0.765007	0.00167215	194	20.21	14.92	10.65	7.56	8.78	24.56	15.6	10.49	25.04	10.4775	18.9225	1.80601
SAUSA300_0136	cell wall surface anchor family protein CDS	Expression Level	155169	155894	726	forward	2.23	-2.23	-0.862892	0.00170962	13758	1415.81	1044.78	1587.73	2054.37	1177.33	604.73	793.78	992.68	765.01	1466.05	789.05	0.538214
SAUSA300_2059	atpG CDS	Expression Level	2222375	2223241	867	reverse	2.23	-2.23	-0.825691	0.00170417	19551.5	1684.79	1243.28	1025.05	1435.51	852.44	808.32	590.88	717.26	385.49	1139.07	625.487	0.549121
SAUSA300_0675	hypothetical protein CDS	Expression Level	748965	749252	288	forward	2.23	-2.23	-0.471889	0.00169252	479	124.26	91.7	79.47	72.31	76.55	55.05	53.14	48.75	77.31	80.0075	58.5625	0.731963
SAUSA300_0512	PilT domain-containing protein CDS	Expression Level	572968	574023	1056	forward	2.23	-2.23	-0.433844	0.0016996	4062.5	287.42	212.1	181.08	169.96	176.2	174.84	125.79	124.24	129.32	184.835	138.548	0.749574
SAUSA300_1352	hypothetical protein CDS	Expression Level	1518973	1519560	588	reverse	2.23	-2.23	-0.329408	0.00172513	2885.5	366.63	270.55	222.47	214.48	218.87	197.2	176.63	177.54	196.9	231.593	187.067	0.807744
SAUSA300_0557	HAD family hydrolase CDS	Expression Level	630185	630832	648	forward	2.23	2.23	0.796164	0.00169423	1412	162.8	120.13	68.28	39.87	70.67	173.47	104.93	89.57	176.99	74.7375	136.24	1.82291
SAUSA300_0661	hypothetical protein CDS	Expression Level	737047	737736	690	reverse	2.22	2.22	0.772405	0.00176716	1842	199.45	147.18	102.47	47.7	105.59	140.05	202.17	162.2	199.94	100.735	176.09	1.74805
SAUSA300_2062	atpF CDS	Expression Level	2225341	2225862	522	reverse	2.19	-2.19	-0.742549	0.00189099	11661.5	1669.05	1231.66	909.12	1217.6	854.1	821.23	569.74	672.04	412.79	1053.12	618.95	0.58773
SAUSA300_0987	cytochrome D ubiquinol oxidase, subunit II CDS	Expression Level	1082260	1083279	1020	forward	2.19	-2.19	-0.399669	0.00189273	2955.5	216.48	159.75	120.58	103.41	108.98	97.97	83.72	82.79	113.68	123.18	94.54	0.767495
SAUSA300_1969	phi77 ORF011-like protein, phage transcriptionalrepressor CDS	Expression Level	2123236	2123949	714	forward	2.19	2.19	0.447093	0.00186109	3818.5	399.56	294.85	279.33	230.38	325.33	478.38	336.56	309.73	466.2	282.473	397.718	1.40799
SAUSA300_1417	phiSLT ORF 175-like protein CDS	Expression Level	1579290	1579826	537	reverse	2.18	2.18	0.871955	0.00194193	42	5.84	4.31	3.41	6.17	2.85	7.93	7.15	7.88	11.04	4.185	8.5	2.03106
SAUSA300_2060	atpA CDS	Expression Level	2223272	2224780	1509	reverse	2.17	-2.17	-0.798935	0.00195421	27343	1353.76	999	781.76	1065.97	664.92	658.56	467.94	539.61	302.94	877.913	492.263	0.560719
SAUSA300_0555	putative hexulose-6-phosphate synthase CDS	Expression Level	628890	629522	633	forward	2.17	2.17	0.553178	0.00197071	6221.5	734.31	541.87	664.17	656.78	622.17	806.95	1054.49	902.5	1013.5	621.247	944.36	1.5201
SAUSA300_0284	hypothetical protein CDS	Expression Level	340437	340829	393	forward	2.16	2.16	0.504579	0.00201778	276.5	52.56	38.79	33.51	35.17	25.99	56.16	43.83	44.27	53.33	33.365	49.3975	1.48052
SAUSA300_1226	homoserine dehydrogenase CDS	Expression Level	1343390	1344670	1281	forward	2.16	2.16	0.552782	0.00202281	6903	402.6	297.1	232.07	229.12	161.6	424.51	330.39	293.31	343.29	229.973	347.875	1.51268
SAUSA300_0993	pdhA CDS	Expression Level	1088532	1089644	1113	forward	2.15	-2.15	-0.671112	0.00207094	72049	4836.36	3568.94	2461.85	3440.53	2216.63	2531.59	1532.88	1698.95	1593.5	2921.99	1839.23	0.629445
SAUSA300_1335	hypothetical protein CDS	Expression Level	1500291	1500623	333	reverse	2.15	-2.15	-0.567161	0.00209021	582	130.58	96.36	68.64	50.66	82.82	59.14	44.43	36.72	60.45	74.62	50.185	0.672541
SAUSA300_2304	hypothetical protein CDS	Expression Level	2476995	2477963	969	forward	2.15	-2.15	-0.393346	0.0020932	6117	471.63	348.03	380.29	335.07	356.98	294.7	268.92	264.69	269.36	355.092	274.418	0.772806
SAUSA300_1313	ctpA CDS	Expression Level	1446421	1447911	1491	reverse	2.15	2.15	0.523811	0.00208849	6733	337.38	248.96	206.04	134.42	258.26	336.88	298.48	285.38	317.79	211.92	309.632	1.46108
SAUSA300_0941	putative ferrichrome ABC transporter CDS	Expression Level	1029841	1030704	864	forward	2.15	2.15	0.58442	0.00210698	270	23.35	17.23	17.26	13.51	14.38	22.7	23.79	16.48	34.8	15.595	24.4425	1.56733
SAUSA300_1265	trpC CDS	Expression Level	1393382	1394164	783	forward	2.15	2.15	0.815187	0.00210898	33	3.15	2.32	3.47	2.74	2.61	4.96	4.76	6.18	5.34	2.785	5.31	1.90664
SAUSA300_0777	cold shock protein CDS	Expression Level	867258	867458	201	forward	2.13	-2.13	-0.694254	0.00219011	26879	9990.86	7372.65	7415.8	5377.01	5017.23	2529.25	4819.31	3088.85	4933.67	6295.67	3842.77	0.610383
SAUSA300_1309	IS200 family transposase CDS	Expression Level	1443183	1443668	486	forward	2.13	-2.13	-0.53256	0.00222425	458	70.41	51.96	54.2	52.84	51.14	29.88	38.12	33.45	46.08	52.535	36.8825	0.702056
SAUSA300_1982	groEL CDS	Expression Level	2139834	2141450	1617	reverse	2.13	2.13	0.602241	0.00218271	6045	279.3	206.11	200.38	252.5	168.34	388.61	290.73	334.35	297.99	206.833	327.92	1.58544
SAUSA300_0620	ABC transporter ATP-binding protein CDS	Expression Level	693267	694010	744	reverse	2.11	-2.11	-0.586026	0.00232411	20182.5	2026.69	1495.58	1150.24	629.35	871.19	725.03	637.79	578.51	787.62	1036.59	682.237	0.658156
SAUSA300_2586	hypothetical protein CDS	Expression Level	2806904	2808472	1569	reverse	2.11	-2.11	-0.577673	0.00230127	682	32.47	23.96	23.86	18.19	15.08	17.37	10.69	10.58	16.41	20.2725	13.7625	0.678875
SAUSA300_0442	hypothetical protein CDS	Expression Level	494325	495107	783	reverse	2.11	-2.11	-0.426891	0.00234039	3523	336.15	248.06	232.9	202.67	275.35	199.78	170.29	179.06	169.34	239.745	179.618	0.749202
SAUSA300_2274	hypothetical protein CDS	Expression Level	2444922	2445491	570	reverse	2.11	2.11	0.583512	0.00233792	810	106.17	78.35	63.04	43.34	89.3	108.34	98.88	81.32	133.17	68.5075	105.427	1.53892
SAUSA300_1701	hypothetical protein CDS	Expression Level	1876523	1877791	1269	forward	2.09	-2.09	-0.632657	0.00240943	1918	112.92	83.33	53.89	41.66	52.85	48.66	28.48	25.3	47.04	57.9325	37.37	0.645061
SAUSA300_2220	mobA CDS	Expression Level	2390300	2390899	600	reverse	2.09	-2.09	-0.514078	0.00246629	1890.5	235.4	173.71	172.23	186.15	168.67	129.35	120.67	134.47	110.03	175.19	123.63	0.705691
SAUSA300_1606	hypothetical protein CDS	Expression Level	1758230	1758703	474	reverse	2.09	-2.09	-0.46577	0.00244399	1087	171.33	126.43	101.08	71.66	108.1	71.3	74.11	60.94	89.54	101.817	73.9725	0.72652
SAUSA300_1087	ileS CDS	Expression Level	1187077	1189830	2754	forward	2.09	-2.09	-0.445982	0.00241663	17942	486.74	359.18	309.46	330.25	309.81	291.77	228.04	233.78	218.66	327.175	243.062	0.742913
SAUSA300_0115	sirC CDS	Expression Level	131235	132233	999	reverse	2.09	-2.09	-0.44314	0.00243228	1965.5	146.99	108.47	118.98	93.6	123.63	96.15	77.05	79.42	77.64	111.17	82.565	0.742691
SAUSA300_2239	ureB CDS	Expression Level	2405779	2406189	411	forward	2.09	2.09	0.781057	0.00242819	60.5	11	8.12	5.5	4.95	8.49	12.89	7.97	10.46	16.86	6.765	12.045	1.78049
SAUSA300_0152	cap5A CDS	Expression Level	174161	174829	669	forward	2.09	2.09	0.796717	0.00241698	51.5	5.75	4.24	3.38	2.59	2.8	5.43	6.33	4.02	8.47	3.2525	6.0625	1.86395
SAUSA300_1553	nadD CDS	Expression Level	1703362	1703931	570	reverse	2.08	-2.08	-0.561971	0.00253262	4197	550.11	405.95	353.32	388.67	295.97	263.23	250.08	262.23	201.82	360.978	244.34	0.676884
SAUSA300_1357	aroC CDS	Expression Level	1523788	1524954	1167	reverse	2.08	2.08	0.438474	0.00252243	3100.5	198.49	146.48	105.31	82.29	108.16	173.84	140.05	143.16	149.65	110.56	151.675	1.37188
SAUSA300_0085	hypothetical protein CDS	Expression Level	93110	94177	1068	forward	2.08	2.08	0.667348	0.00249486	181.5	12.7	9.37	6.67	7.58	7.33	10.16	11.69	10.19	19.83	7.7375	12.9675	1.67593
SAUSA300_2372	bioA CDS	Expression Level	2548884	2550242	1359	reverse	2.08	2.08	0.724528	0.0025193	151.5	8.33	6.15	3.91	2.85	4.13	8.97	5.11	5.34	10.2	4.26	7.405	1.73826
SAUSA300_1160	hypothetical protein CDS	Expression Level	1275779	1276063	285	forward	2.07	-2.07	-0.539773	0.00255935	1952	511.71	377.61	299.66	370.37	289.99	284.17	201.13	234.3	209.92	334.407	232.38	0.694901
SAUSA300_0674	aldo/keto reductase family oxidoreductase CDS	Expression Level	748022	748930	909	forward	2.07	-2.07	-0.335054	0.00259378	2980	244.93	180.74	161.92	142.06	182.13	136.51	126.93	112.85	161.69	166.712	134.495	0.806748
SAUSA300_0681	hypothetical protein CDS	Expression Level	755876	756328	453	forward	2.07	2.07	0.977079	0.00259815	5371	885.81	653.68	285.32	153.96	368.65	1021.11	564.01	384.68	1201.23	365.403	792.757	2.16955
SAUSA300_0114	accessory regulator CDS	Expression Level	130114	130866	753	reverse	2.06	-2.06	-0.359953	0.00263467	20272	2011.35	1484.25	1553.28	1358.68	1593.14	1181.05	1152.78	1162.46	1237.68	1497.34	1183.49	0.790398
SAUSA300_1899	hypothetical protein CDS	Expression Level	2065707	2066267	561	forward	2.06	2.06	0.39631	0.00266248	9758	1299.52	958.97	750.55	540.7	740.11	1014.87	971.67	923.61	1067.38	747.583	994.383	1.33013
SAUSA300_1055	efb CDS	Expression Level	1153196	1153693	498	forward	2.06	2.06	0.541306	0.0026821	13068	1960.5	1446.73	1325.19	957.93	1208.04	2088.27	1506.71	1253.18	2656.12	1234.47	1876.07	1.51973
SAUSA300_0710	hypothetical protein CDS	Expression Level	788042	788140	99	forward	2.06	2.06	0.55597	0.00266515	222	167.53	123.63	108.03	66.19	122.09	154.26	160.87	127.57	184.86	104.985	156.89	1.4944
SAUSA300_1363	gpsA CDS	Expression Level	1529425	1530423	999	reverse	2.05	-2.05	-0.528762	0.0027142	7948.5	594.44	438.66	400.5	415.59	334.93	303.52	268.42	299.04	232.66	397.42	275.91	0.694253
SAUSA300_0410	tandem lipoprotein CDS	Expression Level	463595	464398	804	forward	2.05	2.05	0.786523	0.00273086	123.5	11.48	8.47	7.22	3.65	7.52	11.88	11.87	6.85	18.32	6.715	12.23	1.8213
SAUSA300_1023	hypothetical protein CDS	Expression Level	1119033	1119575	543	forward	2.04	-2.04	-0.46901	0.00281135	1680	231.15	170.58	117.44	98.2	156.6	105.81	89.55	81.9	116.28	135.705	98.385	0.724992
SAUSA300_0483	tetrapyrrole methylase family protein CDS	Expression Level	542819	544012	1194	forward	2.04	-2.04	-0.390844	0.00282998	6737.5	421.58	311.1	273.13	291.8	271.18	259.05	207.27	206.82	216.96	286.803	222.525	0.775882
SAUSA300_2582	hypothetical protein CDS	Expression Level	2800710	2802068	1359	reverse	2.04	-2.04	-0.388118	0.00280116	2920.5	160.55	118.48	118.76	108.82	106.35	90.63	89.6	85.07	84.9	113.102	87.55	0.774077
SAUSA300_1158	hypothetical protein CDS	Expression Level	1274095	1274562	468	forward	2.04	-2.04	-0.366312	0.0028318	4803.5	766.83	565.87	388.93	417.62	449.96	398.53	333.43	314.79	386.03	455.595	358.195	0.786214
SAUSA300_0909	RluA family pseudouridine synthase CDS	Expression Level	995776	996630	855	forward	2.04	2.04	0.441442	0.00285138	1078.5	94.24	69.54	55.11	58.36	50.17	99.99	75.04	64.19	88.12	58.295	81.835	1.40381
SAUSA300_1723	hypothetical protein CDS	Expression Level	1905657	1906100	444	reverse	2.04	2.04	0.585313	0.00284544	3624	609.81	450	322.76	243.25	349.29	531.15	499.13	338.92	758.43	341.325	531.908	1.55836
SAUSA300_2503	secretory antigen precursor SsaA CDS	Expression Level	2707841	2708608	768	reverse	2.04	2.04	0.719855	0.00282743	284	27.63	20.39	14.4	10.69	10.64	32.27	17.65	15.39	32.91	14.03	24.555	1.75018
SAUSA300_2079	fba CDS	Expression Level	2241429	2242289	861	reverse	2.03	-2.03	-0.628835	0.00289157	165514	14362.1	10598.4	13742	13483.1	13444.3	6307.13	9384.64	9008.88	8376.11	12817	8269.19	0.645176
SAUSA300_0024	metallo-beta-lactamase family protein CDS	Expression Level	29998	30798	801	forward	2.03	-2.03	-0.549411	0.00289647	1758	163.97	121	82.55	62.72	83.95	69.8	47.94	44.11	78.66	87.555	60.1275	0.68674
SAUSA300_1717	arsR CDS	Expression Level	1900744	1901091	348	forward	2.03	-2.03	-0.537716	0.00286558	397.5	85.34	62.97	57.25	37.22	58.21	41.25	35.87	25.29	45.83	53.9125	37.06	0.68741
SAUSA300_2402	hypothetical protein CDS	Expression Level	2587196	2587453	258	reverse	2.03	2.03	0.504039	0.00292353	2722	788.23	581.67	557.11	483.57	636.07	647.71	895.52	706.93	1045.96	564.605	824.03	1.45948
SAUSA300_2517	amidohydrolase family protein CDS	Expression Level	2719713	2720723	1011	forward	2.03	2.03	0.520387	0.00292796	1408	104.05	76.78	92.06	89.69	94.13	138.79	126.19	138.08	118.22	88.165	130.32	1.47814
SAUSA300_2463	ddh CDS	Expression Level	2659357	2660412	1056	forward	2.03	2.03	0.525376	0.0029318	30488	2157	1591.74	2163.5	1825.19	1942.53	2453.25	3073.89	2707.48	2943.5	1880.74	2794.53	1.48587
SAUSA300_1540	dnaK CDS	Expression Level	1689411	1691243	1833	reverse	2.02	-2.02	-0.453673	0.00296979	13581.5	553.57	408.5	378.94	439.05	417.64	351.97	281.43	298.29	288.76	411.033	305.113	0.742307
SAUSA300_0916	hypothetical protein CDS	Expression Level	1005222	1005731	510	forward	2.02	-2.02	-0.424289	0.00297345	3659	536.02	395.55	439.76	353.54	320.44	283.24	279.28	234.73	351.16	377.322	287.103	0.760894
SAUSA300_0921	prfC CDS	Expression Level	1010345	1011907	1563	forward	2.02	-2.02	-0.420102	0.00296034	10139	484.64	357.64	342.08	340.2	314.71	294.59	235.44	256.76	239	338.658	256.447	0.757247
SAUSA300_0990	hypothetical protein CDS	Expression Level	1086120	1086338	219	reverse	2.02	-2.02	-0.328345	0.00299259	4307.5	1469.49	1084.4	841.89	779.81	1009.35	823.83	706.34	655.83	812.2	928.862	749.55	0.806955
SAUSA300_2324	PTS system, sucrose-specific IIBC component CDS	Expression Level	2497831	2499273	1443	reverse	2.02	2.02	0.419804	0.00297155	1825	94.49	69.73	73.9	70.98	65	101.2	91.5	96.83	94.52	69.9025	96.0125	1.37352
SAUSA300_0273	hypothetical protein CDS	Expression Level	324935	326101	1167	reverse	2.02	2.02	0.656511	0.00297061	312.5	20.01	14.76	10.5	7.29	9.77	21.85	14.86	10.42	22.55	10.58	17.42	1.6465
SAUSA300_1562	LamB/YcsF family protein CDS	Expression Level	1712084	1712836	753	reverse	2.02	2.02	0.690695	0.00302976	264	26.19	19.33	12.9	12.45	9.83	26.04	19.65	14.01	34.26	13.6275	23.49	1.72372
SAUSA300_0593	hypothetical protein CDS	Expression Level	666454	666975	522	forward	2.01	-2.01	-0.352468	0.00305591	2825	404.33	298.37	324.88	282.51	308.34	244.28	220.06	229.72	275.8	303.525	242.465	0.79883
SAUSA300_1110	sun CDS	Expression Level	1214998	1216305	1308	forward	2.01	-2.01	-0.330007	0.00309984	5679	324.38	239.37	193.57	172.86	194.18	191.14	147.28	140.62	166.4	199.995	161.36	0.80682
SAUSA300_1978	ferric hydroxamate receptor CDS	Expression Level	2133798	2134709	912	reverse	2.01	2.01	0.961076	0.00305668	298	24.41	18.01	7.81	5.57	10.83	25.12	14.3	11.49	40.37	10.555	22.82	2.16201
SAUSA300_0126	hypothetical protein CDS	Expression Level	144917	145681	765	forward	2	-2	-0.518311	0.00314643	246.5	24.07	17.76	15.06	15.41	14.46	12.27	8.19	10.27	13.56	15.6725	11.0725	0.706492
SAUSA300_2255	hypothetical protein CDS	Expression Level	2421826	2422950	1125	reverse	2	-2	-0.436053	0.00314287	3911	259.73	191.66	150.09	135.17	168.57	149.39	91.57	101.63	142.54	161.373	121.282	0.751569
SAUSA300_0044	metallo-beta-lactamase family protein CDS	Expression Level	55232	56236	1005	reverse	2	2	0.451704	0.00317234	415	30.85	22.77	20.07	14.16	19.31	31.06	21.47	23.4	30.87	19.0775	26.7	1.39955
SAUSA300_0354	ltrA CDS	Expression Level	404337	405470	1134	reverse	2	2	0.534354	0.00316711	2568	169.19	124.85	88.38	58.65	99.23	168.67	121.12	107.46	152.24	92.7775	137.373	1.48067
SAUSA300_1052	fibrinogen-binding protein CDS	Expression Level	1150660	1150989	330	forward	2	2	0.788475	0.0031582	8862	2006.34	1480.55	886.86	611.65	1049.26	2221.8	1195.93	1082.58	2962.53	1007.08	1865.71	1.85259
SAUSA300_1080	ftsZ CDS	Expression Level	1181549	1182721	1173	forward	1.99	-1.99	-0.475212	0.00327831	44255	2818.71	2080.04	2002.65	1868.76	1622.52	1433.06	1367.42	1459.25	1200.99	1893.49	1365.18	0.720985
SAUSA300_0716	ribonucleotide-diphosphate reductase subunit alpha CDS	Expression Level	794134	796239	2106	forward	1.99	1.99	0.474927	0.00321543	27084.5	960.83	709.04	717.5	732.91	705.63	1104.84	933.23	1119.95	924.58	716.27	1020.65	1.42495
SAUSA300_1031	hypothetical protein CDS	Expression Level	1126435	1127511	1077	forward	1.99	1.99	0.813798	0.00322875	404.5	28.06	20.71	12.6	6.43	18.81	33.98	21.45	17.47	35.77	14.6375	27.1675	1.85602
SAUSA300_0153	cap5B CDS	Expression Level	174845	175531	687	forward	1.98	1.98	0.75006	0.00334909	101.5	11.04	8.15	6.89	4.77	4.71	13.42	9.54	5.77	15.67	6.13	11.1	1.81077
SAUSA300_1395	phiSLT ORF116b-like protein CDS	Expression Level	1563783	1564133	351	reverse	1.98	1.98	0.927174	0.00334882	23	4.9	3.61	5.83	6.54	4.36	7.13	11.1	9.76	15.64	5.085	10.9075	2.14503
SAUSA300_2585	hypothetical protein CDS	Expression Level	2805967	2806926	960	reverse	1.97	-1.97	-0.553039	0.00345271	632	49.18	36.3	35.71	27.65	28.11	30.73	20.94	15.05	21.15	31.9425	21.9675	0.68772
SAUSA300_0718	iron compound ABC transporter permease CDS	Expression Level	798036	799007	972	forward	1.97	-1.97	-0.420303	0.00344854	751.5	57.76	42.63	38.63	26	36.95	30.61	24	24.19	29.63	36.0525	27.1075	0.75189
SAUSA300_0321	hypothetical protein CDS	Expression Level	374729	375556	828	reverse	1.97	1.97	0.436184	0.00346703	1727.5	155.87	115.03	96.61	64.9	88	145.99	120.05	112.69	121.57	91.135	125.075	1.37241
SAUSA300_1102	gmk CDS	Expression Level	1206797	1207420	624	forward	1.97	1.97	0.526209	0.00340057	26670	3193.19	2356.38	1604.67	1094.97	1989.74	2550.38	2534.73	2137.21	3113.55	1761.44	2583.97	1.46696
SAUSA300_0369	hypothetical protein CDS	Expression Level	420153	421091	939	reverse	1.97	1.97	0.606099	0.00346579	414	32.94	24.31	19.59	9.95	19.76	29.77	25.86	23.18	36.1	18.4025	28.7275	1.56107
SAUSA300_2408	oligopeptide ABC transporter ATP-binding protein CDS	Expression Level	2593127	2593942	816	reverse	1.96	-1.96	-0.731538	0.0035683	259	23.71	17.5	11.16	8.12	10.64	7.06	5.4	4.53	10.95	11.855	6.985	0.589203
SAUSA300_0944	menA CDS	Expression Level	1031928	1032866	939	reverse	1.96	-1.96	-0.501648	0.00356492	4270	339.74	250.71	183.76	141.13	228.52	179.39	116.86	110.68	165.16	201.03	143.023	0.711449
SAUSA300_1159	nusA CDS	Expression Level	1274583	1275758	1176	forward	1.96	-1.96	-0.46106	0.0035392	8781	557.86	411.66	297.69	359	285.82	296.65	231.86	225.07	242.96	338.542	249.135	0.735905
SAUSA300_0217	AraC family DNA-binding response regulator CDS	Expression Level	256719	257477	759	reverse	1.95	-1.95	-0.430023	0.00358084	803	79.04	58.33	54.11	46.24	49.79	35.68	34.67	43.1	42.83	52.1175	39.07	0.749652
SAUSA300_1086	hypothetical protein CDS	Expression Level	1186239	1186856	618	forward	1.95	1.95	0.528453	0.00365653	13831.5	1672.12	1233.92	894.13	610.08	1123.18	1374.03	1366.31	1131.37	1832.38	965.328	1426.02	1.47724
SAUSA300_1191	glpF CDS	Expression Level	1312304	1313122	819	forward	1.95	1.95	0.628994	0.00360448	225	20.53	15.15	9.63	7.91	8.31	19.26	11.31	16.4	19.15	10.25	16.53	1.61268
SAUSA300_0372	hypothetical protein CDS	Expression Level	423566	424138	573	forward	1.95	1.95	1.02235	0.00367567	35975	4690.64	3461.41	8912.71	9955.32	8590.41	10579.1	23116.8	25047.9	12125	7729.96	17717.2	2.29202
SAUSA300_0006	gyrA CDS	Expression Level	7032	9695	2664	forward	1.94	-1.94	-0.445966	0.00373627	15434	432.84	319.41	276.72	262.42	247.65	256.51	189.8	194.07	178.37	276.55	204.688	0.740146
SAUSA300_1049	murI CDS	Expression Level	1148276	1149076	801	forward	1.94	1.94	0.459876	0.00369534	5633.5	525.45	387.75	331.19	235.07	354.39	422.93	485.23	464.12	442.71	327.1	453.748	1.38718
SAUSA300_0193	murQ CDS	Expression Level	225019	225915	897	forward	1.94	1.94	0.665686	0.00371974	187	15.58	11.49	10.42	9.53	4.55	16.61	12.28	13.93	18.41	8.9975	15.3075	1.70131
SAUSA300_1613	putative abrB protein CDS	Expression Level	1766289	1767362	1074	reverse	1.93	-1.93	-0.474748	0.0038124	2063	143.51	105.9	103.1	110.17	108.1	80.34	72.67	85.82	71.24	106.817	77.5175	0.7257
SAUSA300_0726	glycerate kinase family protein CDS	Expression Level	805969	807093	1125	forward	1.93	-1.93	-0.439848	0.00384865	2990	198.57	146.53	113.48	93.53	131.5	110.67	71.08	73.69	106.83	121.26	90.5675	0.746887
SAUSA300_0269	choloylglycine hydrolase family protein CDS	Expression Level	321025	322017	993	forward	1.93	1.93	0.361213	0.00387227	488	36.72	27.09	23.82	21.39	27.43	35.04	30.37	30.04	34.67	24.9325	32.53	1.30472
SAUSA300_0799	int CDS	Expression Level	881996	883216	1221	reverse	1.93	1.93	0.385494	0.00388744	408	24.96	18.42	19.07	15.24	17.29	27.06	21.65	19.81	25.27	17.505	23.4475	1.33947
SAUSA300_2252	hypothetical protein CDS	Expression Level	2419260	2419682	423	forward	1.93	1.93	0.462119	0.00380614	3129	552.65	407.82	406.98	330.28	449.13	457.1	613.63	517.41	657.63	398.553	561.442	1.4087
SAUSA300_0295	hypothetical protein CDS	Expression Level	347772	348158	387	forward	1.93	1.93	0.505564	0.0038105	329	63.51	46.87	43.19	33.67	58.5	60.16	69.32	58.67	73.98	45.5575	65.5325	1.43846
SAUSA300_1394	hypothetical protein CDS	Expression Level	1563583	1563741	159	reverse	1.92	1.92	1.12111	0.00392147	8	3.76	2.77	4.8	4.97	1.07	8.92	6.39	11.41	12.61	3.4025	9.8325	2.88979
SAUSA300_1429	phiSLT ORF53-like protein CDS	Expression Level	1586510	1586605	96	reverse	1.92	1.92	1.34583	0.00390652	9	7	5.17	3.18	0.78	1.77	9.56	10.59	2.8	19.97	2.725	10.73	3.93761
SAUSA300_1152	frr CDS	Expression Level	1263474	1264028	555	forward	1.91	-1.91	-0.35896	0.00408425	9885.5	1330.74	982	923.12	870.88	938.28	872.32	691.35	679.89	697.58	928.57	735.285	0.791847
SAUSA300_0490	hslO CDS	Expression Level	549786	550667	882	forward	1.91	-1.91	-0.352037	0.00400216	4859	411.59	303.73	216.32	201.95	222.73	187.34	177.88	179.45	200.78	236.183	186.363	0.789061
SAUSA300_0384	hypothetical protein CDS	Expression Level	434747	435409	663	reverse	1.91	1.91	0.42435	0.00409665	2461	277.32	204.65	227.95	171.87	244.44	310.01	273.1	294.04	284.45	212.228	290.4	1.36834
SAUSA300_1573	Holliday junction resolvase-like protein CDS	Expression Level	1721301	1721729	429	reverse	1.91	1.91	0.526529	0.00410299	10400	1811.18	1336.54	1689.9	1617.09	1605.71	2122.24	2333.17	2570.62	2254.7	1562.31	2320.18	1.4851
SAUSA300_0057	hypothetical protein CDS	Expression Level	66234	66545	312	reverse	1.91	1.91	0.742075	0.00408398	52	12.45	9.19	9.11	5.19	8.18	14.84	11.4	9.47	20.11	7.9175	13.955	1.76255
SAUSA300_1414	phiSLT ORF 78B-like protein CDS	Expression Level	1578618	1578854	237	reverse	1.91	1.91	0.873349	0.00401451	24.5	7.72	5.7	4.77	6.2	7.54	13.2	9.06	7.94	17.47	6.0525	11.9175	1.96902
SAUSA300_2424	putative tandem lipoprotein CDS	Expression Level	2609581	2610375	795	reverse	1.9	1.9	0.39867	0.00414562	907	85.24	62.9	52.73	40.83	62.1	74.42	68.77	60.67	89.67	54.64	73.3825	1.34302
SAUSA300_1445	scpA CDS	Expression Level	1599029	1599760	732	reverse	1.89	-1.89	-0.439026	0.00423468	2659.5	271.44	200.31	136.17	112.82	136.98	128.77	98.45	85.26	122.98	146.57	108.865	0.742751
SAUSA300_1646	accA CDS	Expression Level	1807779	1808723	945	reverse	1.89	-1.89	-0.366576	0.00423683	5795	458.15	338.09	295.05	283.73	268.5	268.76	211.26	226.41	225.11	296.342	232.885	0.785864
SAUSA300_2475	hypothetical protein CDS	Expression Level	2671486	2671896	411	reverse	1.89	1.89	0.531795	0.0043215	697.5	126.79	93.56	90.85	45.17	78.7	110.35	115.43	100.69	127.54	77.07	113.503	1.47272
SAUSA300_0936	ABC transporter ATP-binding protein CDS	Expression Level	1025751	1026392	642	forward	1.89	1.89	0.784108	0.00426561	77	8.96	6.61	5.14	6.28	7.42	14.75	9.41	5.44	17.17	6.3625	11.6925	1.83772
SAUSA300_1421	phiSLT ORF122-like protein, DNA polymerase CDS	Expression Level	1580799	1581200	402	reverse	1.89	1.89	1.00885	0.00427701	14.5	2.69	1.99	2.36	3.75	2.54	4.77	5.06	4.34	10.84	2.66	6.2525	2.35056
SAUSA300_0088	hypothetical protein CDS	Expression Level	97021	97122	102	reverse	1.88	-1.88	-1.10142	0.00445833	27	19.78	14.59	17.37	12.55	11.68	3.27	3.32	6.59	10.25	14.0475	5.8575	0.416978
SAUSA300_1471	xseB CDS	Expression Level	1626365	1626595	231	reverse	1.88	-1.88	-0.4177	0.00442162	1443	466.7	344.4	283.2	268.82	284.09	272.93	193.63	220.15	205.42	295.127	223.032	0.755716
SAUSA300_2078	murA CDS	Expression Level	2239704	2240963	1260	reverse	1.88	-1.88	-0.37989	0.00443277	4265	252.89	186.62	154.33	111.06	147.13	131.4	103	94.37	137.09	149.785	116.465	0.777548
SAUSA300_0700	hypothetical protein CDS	Expression Level	774005	774613	609	forward	1.88	-1.88	-0.350706	0.0044202	906.5	111.21	82.06	65.43	63.32	66.95	59.88	50.63	45.23	66.11	69.44	55.4625	0.798711
SAUSA300_1236	hypothetical protein CDS	Expression Level	1353786	1354649	864	forward	1.88	-1.88	-0.332193	0.00444337	2170	187.64	138.47	123.85	94.67	123.93	101.61	87.59	81.02	117.61	120.23	96.9575	0.806434
SAUSA300_1483	hypothetical protein CDS	Expression Level	1637380	1639875	2496	reverse	1.88	1.88	0.360164	0.00437799	528	15.8	11.66	9.25	8.16	9.62	13.14	11.49	11.09	15.03	9.6725	12.6875	1.31171
SAUSA300_2340	narI CDS	Expression Level	2514005	2514682	678	reverse	1.87	-1.87	-0.772042	0.00457941	1314.5	144.85	106.89	163.69	182.23	130.44	67.02	93.96	107.41	64.33	145.812	83.18	0.570459
SAUSA300_1459	gnd CDS	Expression Level	1613119	1614525	1407	reverse	1.87	-1.87	-0.483067	0.00456548	34668.5	1840.89	1358.46	1396.73	1442.05	1308.33	985.6	993.49	1095	884.09	1376.39	989.545	0.718941
SAUSA300_1599	hypothetical protein CDS	Expression Level	1753253	1753708	456	reverse	1.87	-1.87	-0.439743	0.00451656	2056	336.86	248.58	224.14	216.45	182.18	192.52	143.79	162.05	151.65	217.838	162.502	0.74598
SAUSA300_0375	putative phosphoglycerate mutase family protein CDS	Expression Level	425516	426097	582	forward	1.87	-1.87	-0.379079	0.00457127	1370.5	175.93	129.83	115.14	79.97	116.27	88.76	85.1	72.14	95.61	110.303	85.4025	0.774257
SAUSA300_0192	hypothetical protein CDS	Expression Level	223964	225019	1056	forward	1.87	1.87	0.545563	0.00456384	289.5	20.48	15.11	18.98	16.12	11.53	26.55	22.89	22.84	22.03	15.435	23.5775	1.52753
SAUSA300_0077	ABC transporter ATP-binding protein CDS	Expression Level	84400	85035	636	forward	1.87	1.87	0.610426	0.00455169	413	48.52	35.8	24.55	14.15	20.48	45.92	32.68	29.47	41.59	23.745	37.415	1.5757
SAUSA300_0873	cdr CDS	Expression Level	957595	958911	1317	reverse	1.86	-1.86	-0.486583	0.00464326	13311	755.11	557.23	492.51	498.3	412.08	406.89	314.67	378.99	303.27	490.03	350.955	0.716191
SAUSA300_0154	cap5C CDS	Expression Level	175534	176298	765	forward	1.86	1.86	0.753663	0.00466653	79	7.72	5.69	5.79	2.81	4.67	7.75	6.57	6.06	13.61	4.74	8.4975	1.79272
SAUSA300_0197	hypothetical protein CDS	Expression Level	231941	232783	843	forward	1.85	-1.85	-0.434288	0.00477878	5673	502.77	371.02	362.14	271.91	381.97	223.57	282.38	212.93	317.84	346.76	259.18	0.747433
SAUSA300_1056	hypothetical protein CDS	Expression Level	1153847	1154197	351	forward	1.85	1.85	0.42159	0.00484507	5813	1237.31	913.06	837.46	623.55	746.41	1184.71	927.11	783.17	1424.67	780.12	1079.91	1.38429
SAUSA300_1263	trpG CDS	Expression Level	1391810	1392376	567	forward	1.85	1.85	0.696575	0.00480148	104.5	13.77	10.16	5.28	5.91	6.61	14.94	8.96	8.53	15.37	6.99	11.95	1.70959
SAUSA300_2444	gntR CDS	Expression Level	2639322	2640002	681	reverse	1.84	-1.84	-0.89997	0.00493306	280	30.72	22.67	37.38	75.54	39.25	21.63	20.98	23.87	25.59	43.71	23.0175	0.526596
SAUSA300_0582	hypothetical protein CDS	Expression Level	655598	656143	546	forward	1.84	-1.84	-0.614089	0.00487481	525	71.84	53.01	37.94	29.38	39.6	36.22	19.24	16.49	32.4	39.9825	26.0875	0.652473
SAUSA300_2075	rho CDS	Expression Level	2236052	2237368	1317	reverse	1.84	-1.84	-0.479285	0.00488024	11250	638.19	470.95	308.2	253.85	400.57	304.84	216.73	203.22	310.55	358.392	258.835	0.722211
SAUSA300_0601	alpha/beta fold family hydrolase CDS	Expression Level	674978	675778	801	forward	1.84	-1.84	-0.422539	0.00492518	3838	357.98	264.17	287.48	285.51	268.42	218.99	197.07	217.05	203.89	276.395	209.25	0.757069
SAUSA300_0061	arcC CDS	Expression Level	68890	69819	930	reverse	1.84	-1.84	-0.414642	0.00492139	707.5	56.84	41.94	43.21	42.35	40.45	29.97	28.91	30.34	39.5	41.9875	32.18	0.766419
SAUSA300_2087	putative peptidase CDS	Expression Level	2250205	2251389	1185	reverse	1.84	1.84	0.589117	0.00498773	7588.5	478.44	353.06	223.74	145.77	228.77	460.38	306.5	261.46	446.67	237.835	368.752	1.55046
SAUSA300_0895	oppB CDS	Expression Level	983789	984751	963	forward	1.84	1.84	0.713383	0.00490447	407.5	31.61	23.33	18.44	8.8	12.37	33.8	21.88	17.09	36.06	15.735	27.2075	1.72911
SAUSA300_1428	hypothetical protein CDS	Expression Level	1586100	1586417	318	reverse	1.84	1.84	1.22975	0.00487124	8	1.88	1.39	1.15	0.95	3.75	3.67	2.49	3.38	10.69	1.81	5.0575	2.7942
SAUSA300_1533	hypothetical protein CDS	Expression Level	1682684	1683673	990	reverse	1.83	-1.83	-0.540326	0.00516255	23460	1770.43	1306.47	1197.85	1373.1	1146.24	999.51	833.51	948.91	674.88	1255.91	864.202	0.688106
SAUSA300_1172	M16 family peptidase CDS	Expression Level	1290705	1291991	1287	forward	1.83	-1.83	-0.454756	0.00514298	3613	209.74	154.77	117.95	90.56	143.71	116.32	87.54	71.41	96.8	126.748	93.0175	0.73388
SAUSA300_2242	ureF CDS	Expression Level	2408359	2409048	690	forward	1.83	1.83	0.450368	0.00504597	278.5	30.16	22.25	19.75	16.65	14.56	26.55	22.84	26.38	27.98	18.3025	25.9375	1.41716
SAUSA300_0086	hypothetical protein CDS	Expression Level	94208	95542	1335	forward	1.83	1.83	0.51679	0.00508471	382.5	21.41	15.8	16.69	14.36	17.47	19.25	26.95	24.56	23.37	16.08	23.5325	1.46346
SAUSA300_2486	putative ATP-dependent Clp proteinase CDS	Expression Level	2685195	2687300	2106	forward	1.83	1.83	0.738012	0.00511264	12638	448.34	330.85	462.98	539.83	426.96	653.3	892.2	973.67	574.16	440.155	773.332	1.75695
SAUSA300_2098	arsR CDS	Expression Level	2262084	2262404	321	forward	1.83	1.83	0.835386	0.00510657	1277	297.22	219.33	110.99	77.66	122.5	377.22	145.33	143.35	359.86	132.62	256.44	1.93365
SAUSA300_1557	HAD superfamily hydrolase CDS	Expression Level	1706149	1706676	528	reverse	1.82	-1.82	-0.525443	0.0052948	1859.5	263.12	194.16	116.73	130.3	122.68	132.92	77.87	80.54	103.32	140.968	98.6625	0.699895
SAUSA300_1038	pheT CDS	Expression Level	1133065	1135467	2403	forward	1.82	-1.82	-0.523333	0.00522412	8436.5	262.3	193.56	179.32	219.11	149.76	149.45	119.16	134.33	118.81	185.438	130.438	0.703404
SAUSA300_0520	secE CDS	Expression Level	581127	581309	183	forward	1.82	-1.82	-0.38601	0.00520373	2448.5	999.62	737.66	568.54	563.84	506.51	552.46	397.49	397.19	503.37	594.138	462.628	0.778654
SAUSA300_1019	hypothetical protein CDS	Expression Level	1116655	1117089	435	forward	1.81	-1.81	-0.363532	0.00534556	737.5	126.67	93.47	96.23	81.46	92.36	70.12	73.61	67.49	75.03	90.88	71.5625	0.787439
SAUSA300_1194	alpha/beta fold family hydrolase CDS	Expression Level	1316728	1317642	915	forward	1.81	1.81	0.506802	0.00531627	1602.5	130.85	96.56	85.56	51.36	102.05	114.28	112.09	120.55	137.44	83.8825	121.09	1.44357
SAUSA300_1532	hypothetical protein CDS	Expression Level	1681969	1682667	699	reverse	1.8	-1.8	-0.520151	0.00551688	26704	2854.2	2106.23	2057.34	2341.03	2271	1712.34	1446.24	1720.2	1263.16	2193.9	1535.48	0.699888
SAUSA300_1881	gatA CDS	Expression Level	2042488	2043945	1458	reverse	1.8	-1.8	-0.431487	0.00557549	19582.5	1003.45	740.49	571.47	483.09	559.27	584.27	371.71	384.55	418.44	588.58	439.743	0.747124
SAUSA300_0489	putative cell division protein FtsH CDS	Expression Level	547464	549557	2094	forward	1.8	-1.8	-0.33522	0.00548814	48770	1740.05	1284.05	1171.63	911.92	1230.82	1076.72	839.86	854.39	913.02	1149.61	920.997	0.801143
SAUSA300_2457	phospholipase/carboxylesterase family protein CDS	Expression Level	2654776	2655369	594	reverse	1.8	1.8	0.674987	0.00546138	147.5	18.55	13.69	13.07	17.81	10.75	18.12	24.05	27.48	24.28	13.83	23.4825	1.69794
SAUSA300_2583	putative glycosyl transferase CDS	Expression Level	2802061	2803569	1509	reverse	1.79	-1.79	-0.482582	0.00562356	3225.5	159.7	117.85	118.92	131.19	98.26	91.33	81.1	87.48	77.68	116.555	84.3975	0.7241
SAUSA300_1891	hypothetical protein CDS	Expression Level	2056897	2057070	174	reverse	1.79	-1.79	-0.357138	0.00570331	800.5	343.71	253.64	235.84	228.76	221.6	190.88	188.25	177.6	190.58	234.96	186.828	0.795146
SAUSA300_2040	hypothetical protein CDS	Expression Level	2206043	2207245	1203	forward	1.78	-1.78	-0.364934	0.00576687	3517	218.42	161.18	169.47	136.23	177.03	123.82	124.13	127.32	129.53	160.977	126.2	0.78396
SAUSA300_2077	hypothetical protein CDS	Expression Level	2239280	2239615	336	reverse	1.78	-1.78	-0.308691	0.00574919	1916	426.03	314.39	288.1	224.38	275.62	220.3	212.79	200.73	269.49	275.623	225.828	0.819336
SAUSA300_1375	hypothetical protein CDS	Expression Level	1542287	1542406	120	reverse	1.78	1.78	0.64309	0.00582425	129	80.31	59.27	50.42	26.36	52.49	70.93	70.6	55.98	106.76	47.135	76.0675	1.61382
SAUSA300_0182	4'-phosphopantetheinyl transferase superfamily protein CDS	Expression Level	210903	211547	645	forward	1.77	-1.77	-0.313539	0.00600058	1527.5	176.93	130.57	129.28	102.87	119.16	96.06	97.45	84.88	115.93	120.47	98.58	0.818295
SAUSA300_2308	response regulator protein CDS	Expression Level	2480890	2481564	675	forward	1.77	1.77	0.559545	0.00592065	644	71.28	52.6	35.31	21.31	40.86	59.03	47.44	49.26	69.78	37.52	56.3775	1.5026
SAUSA300_1612	tag CDS	Expression Level	1765506	1766066	561	forward	1.77	1.77	0.632529	0.00594777	4435	590.63	435.85	360.68	188.36	491.28	543.24	601.61	461.27	758.86	369.043	591.245	1.60211
SAUSA300_0056	hypothetical protein CDS	Expression Level	65715	66218	504	reverse	1.77	1.77	0.688491	0.00603564	134.5	19.94	14.71	10.97	6.2	17.56	18.21	18.15	17.59	27.75	12.36	20.425	1.65251
SAUSA300_0901	putative competence protein CDS	Expression Level	988860	989561	702	forward	1.77	1.77	0.689177	0.00599154	129	13.73	10.13	6.35	5.2	4.49	13.02	9.65	7.08	15.58	6.5425	11.3325	1.73214
SAUSA300_1449	MutT/nudix family protein CDS	Expression Level	1601926	1602468	543	reverse	1.76	1.76	0.361077	0.00620478	1904	261.97	193.32	209.78	163.39	211.3	242.51	255.03	247.93	272.52	194.447	254.498	1.30882
SAUSA300_0084	hypothetical protein CDS	Expression Level	92713	92973	261	reverse	1.76	1.76	0.50186	0.00616492	246	70.42	51.96	41.09	30.73	43.37	62.99	57.99	42.21	80.64	41.7875	60.9575	1.45875
SAUSA300_0699	chorismate-binding domain-containing protein CDS	Expression Level	772854	774005	1152	forward	1.75	-1.75	-0.348862	0.00638051	1211.5	78.57	57.98	49.26	40.31	50.32	46.83	37.94	32.19	40.25	49.4675	39.3025	0.794512
SAUSA300_0839	hypothetical protein CDS	Expression Level	918769	919011	243	reverse	1.75	1.75	0.422332	0.00626508	8178	2514.36	1855.44	2016.69	1526.46	2113.56	2207.83	2509.59	2317.78	3315.6	1878.04	2587.7	1.37787
SAUSA300_1105	priA CDS	Expression Level	1209053	1211461	2409	forward	1.75	1.75	0.437741	0.00628069	6436	199.6	147.29	142	149.18	117.52	233.01	177.56	185.22	180.72	138.998	194.127	1.39663
SAUSA300_0184	argB CDS	Expression Level	212624	213388	765	reverse	1.75	1.75	0.522432	0.0063085	386	37.7	27.82	23.37	28.7	21.14	48.22	32.34	36.27	34.46	25.2575	37.8225	1.49748
SAUSA300_2598	cap1A CDS	Expression Level	2824377	2825039	663	reverse	1.75	1.75	0.744345	0.00623819	49.5	5.58	4.12	3.5	1.99	2.05	5.85	4	4.76	6.7	2.915	5.3275	1.82762
SAUSA300_0229	putative acyl-CoA transferase FadX CDS	Expression Level	275350	276927	1578	reverse	1.75	1.75	0.890748	0.00632244	114.5	5.42	4	2.96	1.6	3.72	4.65	4.83	3.28	12.54	3.07	6.325	2.06026
SAUSA300_1333	hypothetical protein CDS	Expression Level	1495001	1498441	3441	reverse	1.74	-1.74	-0.359438	0.00642112	7678	166.71	123.02	139.3	119.46	130.11	104.68	95.36	102.05	102.83	127.972	101.23	0.791029
SAUSA300_1095	carA CDS	Expression Level	1197803	1198903	1101	forward	1.74	1.74	0.505161	0.00656452	235	15.95	11.77	11.68	13.27	8.97	19.25	15.95	16.05	16.62	11.4225	16.9675	1.48545
SAUSA300_1413	hypothetical protein CDS	Expression Level	1578239	1578625	387	reverse	1.74	1.74	0.784127	0.0064449	34	6.56	4.84	4.66	6.03	1.98	10.57	6.57	7.64	9.57	4.3775	8.5875	1.96174
SAUSA300_0567	hypothetical protein CDS	Expression Level	641581	642033	453	reverse	1.73	1.73	0.3987	0.00665063	1327	218.86	161.5	174.23	139.57	154.83	251	191.74	211.77	195.08	157.532	212.398	1.34828
SAUSA300_1323	hypothetical protein CDS	Expression Level	1454404	1454655	252	reverse	1.73	1.73	0.499787	0.00661931	1359	402.91	297.32	185.64	144.35	210.43	342.91	266.69	223.93	382.14	209.435	303.918	1.45113
SAUSA300_1983	groES CDS	Expression Level	2141526	2141810	285	reverse	1.73	1.73	0.65878	0.00665188	1616	423.63	312.61	346.3	475.94	284.32	584.44	581.41	704.78	488.65	354.793	589.82	1.66244
SAUSA300_2541	mqo CDS	Expression Level	2744110	2745606	1497	reverse	1.72	-1.72	-0.507114	0.00686147	106126	5296.46	3908.47	3984.22	4047.87	3798.36	3105.67	2535.51	3203.54	2236.71	3934.73	2770.36	0.704078
SAUSA300_0573	mvaD CDS	Expression Level	647616	648599	984	forward	1.72	-1.72	-0.392472	0.00682787	1892.5	143.69	106.03	113.16	115.5	108.04	87.86	83.28	85.13	86.93	110.683	85.8	0.77519
SAUSA300_1650	hypothetical protein CDS	Expression Level	1814672	1815613	942	reverse	1.72	-1.72	-0.367874	0.00686166	2390	189.55	139.88	128.13	129.48	121.17	117.82	100.12	94.71	95.66	129.665	102.077	0.78724
SAUSA300_1759	hypothetical protein CDS	Expression Level	1944634	1945200	567	forward	1.72	1.72	0.680073	0.0068437	229	30.17	22.27	13.58	9.96	19.82	30.61	23.91	15.64	39.66	16.4075	27.455	1.67332
SAUSA300_2248	AraC family transcriptional regulator CDS	Expression Level	2412634	2414589	1956	reverse	1.71	-1.71	-0.478936	0.00700429	2350	89.76	66.24	44.3	38.39	54.09	45.67	28.56	27.51	45.31	50.755	36.7625	0.724313
SAUSA300_0038	ccrA CDS	Expression Level	47542	48891	1350	reverse	1.71	-1.71	-0.387324	0.00698891	949.5	52.55	38.78	35.83	31.97	30.52	32.89	22.51	24.53	26.66	34.275	26.6475	0.777462
SAUSA300_1175	hypothetical protein CDS	Expression Level	1293646	1294038	393	forward	1.71	-1.71	-0.37174	0.00697294	2746	522.03	385.23	399.17	398.23	414.11	313.52	304.94	314.35	320.65	399.185	313.365	0.785012
SAUSA300_1947	phi77 ORF031-like protein CDS	Expression Level	2111138	2111524	387	reverse	1.71	1.71	0.452409	0.00710493	305.5	58.98	43.52	32.21	42.13	39.37	59.3	50.49	54.68	57.31	39.3075	55.445	1.41055
SAUSA300_1368	ansA CDS	Expression Level	1534595	1535563	969	forward	1.71	1.71	0.459721	0.00705649	2454	189.21	139.62	107.97	71.04	114.72	188.78	128.46	122.99	168.72	108.338	152.238	1.40522
SAUSA300_2594	msrA CDS	Expression Level	2821690	2822166	477	reverse	1.71	1.71	0.560748	0.00711239	167.5	26.24	19.36	13.52	9.32	11.42	19.68	17.88	19.15	25.58	13.405	20.5725	1.53469
SAUSA300_0309	ABC transporter ATP-binding protein CDS	Expression Level	359589	360266	678	forward	1.71	1.71	0.62642	0.00699527	1212.5	133.61	98.6	125.74	156.57	144.12	182.78	232.99	238.99	194.29	131.257	212.262	1.61715
SAUSA300_1002	potD CDS	Expression Level	1097256	1098329	1074	forward	1.7	-1.7	-0.631848	0.00727554	1964.5	136.66	100.85	137.3	127.7	124.58	63.4	98.12	87.38	63.01	122.608	77.9775	0.635993
SAUSA300_1472	xseA CDS	Expression Level	1626588	1627925	1338	reverse	1.7	-1.7	-0.37921	0.00722607	9696.5	541.43	399.54	333.4	337.85	339.64	328.44	252.79	267.21	247.67	352.607	274.028	0.777146
SAUSA300_0240	PTS system, galactitol-specific enzyme II, B component CDS	Expression Level	289936	290214	279	forward	1.7	1.7	1.07017	0.00720167	14.5	3.88	2.87	2.85	1.35	1.22	3.14	6.28	3.37	8.9	2.0725	5.4225	2.61641
SAUSA300_0062	arcB CDS	Expression Level	69839	70837	999	reverse	1.69	-1.69	-0.375183	0.00752702	836	62.52	46.14	38.26	38.71	40.13	32.29	31.55	32.75	30.71	40.81	31.825	0.779833
SAUSA300_1238	hypothetical protein CDS	Expression Level	1356164	1356403	240	forward	1.69	1.69	0.424539	0.00749052	2541	791.01	583.71	367.43	408.27	480.2	639.79	636.3	473.05	789.06	459.903	634.55	1.37975
SAUSA300_1798	DNA-binding response regulator CDS	Expression Level	1981008	1981631	624	reverse	1.69	1.69	0.511841	0.0074475	2481	297.05	219.2	138.19	98.91	140.5	274.22	180.56	173.65	241.41	149.2	217.46	1.45751
SAUSA300_0791	gcvH CDS	Expression Level	876197	876577	381	forward	1.68	1.68	0.390514	0.00760762	18540	3635.56	2682.82	2712.17	2286.94	3024.44	3319.28	3491.45	2924.98	4758.54	2676.59	3623.56	1.3538
SAUSA300_1085	hypothetical protein CDS	Expression Level	1185409	1186215	807	forward	1.68	1.68	0.793577	0.00765218	5373.5	497.47	367.11	192.8	121.42	194.39	460.22	299.18	199.29	681.53	218.93	410.055	1.873
SAUSA300_1272	hypothetical protein CDS	Expression Level	1401090	1401563	474	reverse	1.67	-1.67	-0.517611	0.00776019	852	134.29	99.1	91.99	81.19	93.92	48.42	77.68	48.47	83.1	91.55	64.4175	0.703632
SAUSA300_2627	2-oxoglutarate/malate translocator CDS	Expression Level	2852738	2854156	1419	forward	1.67	-1.67	-0.510598	0.00781269	4044	212.92	157.12	177.35	177.01	190.87	117.79	130.23	139.66	105.33	175.588	123.252	0.701943
SAUSA300_1037	pheS CDS	Expression Level	1132007	1133065	1059	forward	1.67	-1.67	-0.427758	0.00784521	3523.5	248.58	183.44	137.57	164.71	135.83	145.66	97.17	107.52	119.65	155.388	117.5	0.756174
SAUSA300_1952	phiPV083 ORF027-like protein CDS	Expression Level	2112993	2113364	372	reverse	1.67	1.67	0.513814	0.00790325	190	38.16	28.16	23.82	27.33	21.28	42.73	33.1	40.45	33.38	25.1475	37.415	1.48782
SAUSA300_2345	nirD CDS	Expression Level	2521758	2522072	315	reverse	1.66	-1.66	-0.972109	0.00797982	2249.5	533.53	393.72	456.69	791.41	400.99	176.97	304.08	359.35	92.27	510.703	233.167	0.456562
SAUSA300_2150	lacE CDS	Expression Level	2327801	2329513	1713	reverse	1.66	1.66	0.462512	0.0079669	170	7.41	5.47	4.62	4.2	3.93	6.04	5.77	6.43	7.99	4.555	6.5575	1.43963
SAUSA300_0978	ABC transporter ATP-binding protein CDS	Expression Level	1071745	1073145	1401	reverse	1.66	1.66	0.50808	0.00806697	1913.5	102.04	75.3	58.19	68.27	57.41	127.77	73.33	95.76	84.66	64.7925	95.38	1.47208
SAUSA300_1781	hemG CDS	Expression Level	1962711	1964111	1401	reverse	1.65	-1.65	-0.41181	0.00834874	5188	276.66	204.16	170.01	192.64	154.56	150.19	134.56	136.13	127.33	180.342	137.053	0.759957
SAUSA300_0844	hypothetical protein CDS	Expression Level	921937	923145	1209	forward	1.65	-1.65	-0.347748	0.00822028	27090	1674.05	1235.35	1223.19	986.08	1120.53	968.41	906.89	905.38	829.61	1141.29	902.572	0.790837
SAUSA300_2388	panE CDS	Expression Level	2570763	2571698	936	reverse	1.65	-1.65	-0.299981	0.00830315	4000	319.28	235.61	196	178.63	215.88	185.98	165.21	160.77	166.1	206.53	169.515	0.820777
SAUSA300_1247	hypothetical protein CDS	Expression Level	1370016	1370483	468	forward	1.65	1.65	0.366408	0.00820834	2305	367.97	271.54	271.35	239.95	264.08	306.52	367.58	339.62	361.82	261.73	343.885	1.31389
SAUSA300_2332	heat shock protein CDS	Expression Level	2507834	2508262	429	forward	1.65	1.65	0.426593	0.00831305	2093	364.5	268.98	260.4	182.58	245.63	290.23	345.97	252.74	432.9	239.398	330.46	1.38038
SAUSA300_1412	phiSLT ORF 50-like protein CDS	Expression Level	1578090	1578242	153	reverse	1.65	1.65	0.890501	0.00828588	19.5	9.52	7.03	3.79	6.65	6.68	14.18	12.92	6.59	15.38	6.0375	12.2675	2.03188
SAUSA300_0853	mnhC CDS	Expression Level	930927	931256	330	reverse	1.64	-1.64	-0.553871	0.00862841	2893	654.97	483.33	437.69	588.6	459.89	365.92	338.52	374.57	264.62	492.377	335.908	0.682215
SAUSA300_0815	ear CDS	Expression Level	894575	895129	555	reverse	1.64	-1.64	-0.318711	0.00850144	7169	965.05	712.15	679.06	612.3	724.18	506.57	549.3	537.91	623.7	681.923	554.37	0.812952
SAUSA300_2215	hypothetical protein CDS	Expression Level	2385545	2386309	765	reverse	1.64	1.64	0.462298	0.00861952	2014	196.69	145.15	105.45	66.85	115.05	165.05	147.65	120.13	173.16	108.125	151.498	1.40113
SAUSA300_0106	putative drug transporter CDS	Expression Level	117122	118510	1389	forward	1.64	1.64	0.488852	0.00843853	782	42.06	31.04	31.17	40.48	27.51	51.37	47.08	43.14	49.79	32.55	47.845	1.46989
SAUSA300_1690	putative thioredoxin CDS	Expression Level	1865026	1865337	312	reverse	1.64	1.64	0.634168	0.00847326	2537.5	607.63	448.39	513.87	546.76	598	626.41	1078.3	967.84	712.27	526.755	846.205	1.60645
SAUSA300_0735	hypothetical protein CDS	Expression Level	815694	816368	675	forward	1.64	1.64	0.710174	0.008422	101	11.18	8.25	13.63	12.61	13.11	14.4	25.69	22.59	19.37	11.9	20.5125	1.72374
SAUSA300_1241	hypothetical protein CDS	Expression Level	1359250	1359678	429	forward	1.63	-1.63	-0.696405	0.00868727	1335	232.49	171.57	111.68	73.74	138.09	86.95	65.3	35.7	113.76	123.77	75.4275	0.609417
SAUSA300_0514	cysE CDS	Expression Level	576457	577104	648	forward	1.63	-1.63	-0.667483	0.00884851	3248.5	374.54	276.39	356.3	497.92	283.99	210.62	227.13	257	193.53	353.65	222.07	0.627937
SAUSA300_0242	gutB CDS	Expression Level	291718	292773	1056	forward	1.63	1.63	0.680205	0.0087417	85.5	6.05	4.46	4.37	4.53	3.55	5.69	5.35	6.17	12.13	4.2275	7.335	1.73507
SAUSA300_0972	purF CDS	Expression Level	1064845	1066329	1485	forward	1.62	-1.62	-0.742404	0.00896353	14105	709.63	523.66	277.51	451.64	214.25	336.67	159.65	142.14	231.84	366.765	217.575	0.593227
SAUSA300_1341	pbp2 CDS	Expression Level	1504930	1507113	2184	forward	1.62	-1.62	-0.336935	0.00904834	28233.5	965.82	712.72	638.57	580.57	573.95	594.87	487.94	459.05	466.25	626.453	502.027	0.801382
SAUSA300_2420	hypothetical protein CDS	Expression Level	2605945	2606364	420	reverse	1.62	1.62	0.513399	0.00904532	963	171.3	126.41	103.89	65.18	144.5	152	159.21	149.87	176.89	109.995	159.493	1.45
SAUSA300_1221	hypothetical protein CDS	Expression Level	1339000	1339188	189	reverse	1.61	-1.61	-0.623729	0.00917657	1494	590.57	435.81	621.79	418.82	407.12	186.33	323.92	291.46	415.92	470.885	304.408	0.646458
SAUSA300_0389	guaA CDS	Expression Level	439847	441388	1542	forward	1.61	-1.61	-0.514543	0.00925224	82571.5	4000.66	2952.25	2501.38	3264.97	2165.12	2292.47	1779.7	1949.03	1663.32	2720.93	1921.13	0.706056
SAUSA300_1912	hypothetical protein CDS	Expression Level	2077500	2078180	681	reverse	1.61	1.61	0.595937	0.00912992	1520.5	166.81	123.1	102.3	55.74	110.61	191.53	148.03	88.78	188.05	97.9375	154.098	1.57343
SAUSA300_0131	putative sugar transferase CDS	Expression Level	149227	149919	693	forward	1.61	1.61	0.602586	0.00916177	115	12.4	9.15	7.36	4.51	8.35	10.54	9.7	8.92	16.79	7.3425	11.4875	1.56452
SAUSA300_2404	hypothetical protein CDS	Expression Level	2588435	2590012	1578	reverse	1.59	-1.59	-0.274003	0.00969101	1722	81.53	60.16	59.21	48.78	59.55	52.99	44.02	41.38	53.24	56.925	47.9075	0.84159
SAUSA300_0826	hypothetical protein CDS	Expression Level	906636	907484	849	forward	1.58	-1.58	-0.515813	0.00994418	1452.5	127.82	94.32	65.65	49.9	69.68	64.92	34.66	36.48	60.36	69.8875	49.105	0.702629
SAUSA300_0662	acetyltransferase CDS	Expression Level	737863	738306	444	forward	1.58	1.58	0.590554	0.0098772	163	27.43	20.24	18.03	9.67	14.19	29.41	26.46	15.13	26.01	15.5325	24.2525	1.5614
SAUSA300_0281	hypothetical protein CDS	Expression Level	334357	334599	243	forward	1.57	1.57	0.663248	0.0100809	45.5	13.99	10.32	10.94	7.28	7.71	19.75	13.48	10.23	17.93	9.0625	15.3475	1.69352
SAUSA300_1415	phiSLT ORF 77-like protein CDS	Expression Level	1578847	1579050	204	reverse	1.57	1.57	0.831361	0.0101028	32	11.72	8.65	6.44	7.38	5.84	12.07	10.52	8.23	24.99	7.0775	13.9525	1.97139
SAUSA300_1139	sucD CDS	Expression Level	1248020	1248928	909	forward	1.56	-1.56	-0.36886	0.010567	5377.5	441.98	326.15	272.01	287.63	221.73	236.3	214.29	195.47	225.06	276.88	217.78	0.78655
SAUSA300_0745	putative acetyltransferase CDS	Expression Level	831231	831716	486	forward	1.56	-1.56	-0.34468	0.0105038	2159.5	331.97	244.98	224.14	234.55	226.45	201.84	178.96	184.12	178.87	232.53	185.948	0.799671
SAUSA300_0485	cell-division initiation protein CDS	Expression Level	544290	544682	393	forward	1.56	-1.56	-0.331219	0.0106431	3636	691.22	510.08	455.15	451.32	501.6	395.91	378.81	392.64	373.54	479.538	385.225	0.803326
SAUSA300_2576	phosphotransferase system, fructose-specific IIABC component CDS	Expression Level	2789499	2791451	1953	forward	1.56	-1.56	-0.277604	0.0105698	3762.5	143.93	106.21	103.4	95.16	114.75	94.47	83.2	78.36	96.88	104.88	88.2275	0.841223
SAUSA300_1661	thiI CDS	Expression Level	1826101	1827324	1224	reverse	1.56	1.56	0.344568	0.0103795	2313	141.18	104.18	90.87	89.84	80.74	141.57	108.29	110.15	115.84	91.4075	118.963	1.30145
SAUSA300_2360	multidrug resistance protein CDS	Expression Level	2535779	2537137	1359	reverse	1.56	1.56	0.361209	0.0105001	8378	460.58	339.88	278.35	278.1	249.9	461.95	341.77	343.85	359.43	286.558	376.75	1.31474
SAUSA300_2328	hypothetical protein CDS	Expression Level	2504190	2504546	357	forward	1.56	1.56	0.470822	0.0104047	13793	2886.53	2130.09	1790.21	1525.09	1924.55	2118.98	2913.04	1890.39	3634.87	1842.49	2639.32	1.43248
SAUSA300_1976	succinyl-diaminopimelate desuccinylase CDS	Expression Level	2131296	2132519	1224	forward	1.56	1.56	0.68845	0.0104138	1533	93.57	69.05	116.73	122.63	101.39	134.45	205.97	211.74	145.32	102.45	174.37	1.702
SAUSA300_0416	tandem lipoprotein CDS	Expression Level	468586	469362	777	forward	1.56	1.56	0.78421	0.010373	104	10	7.38	5.62	4.07	4.82	8.81	6.03	6.57	20.08	5.4725	10.3725	1.89539
SAUSA300_0228	fadE CDS	Expression Level	273819	275324	1506	reverse	1.56	1.56	0.930877	0.0106437	51.5	2.55	1.89	1.81	1.03	1.3	1.99	2.14	1.83	7.58	1.5075	3.385	2.24544
SAUSA300_0227	fadD CDS	Expression Level	272496	273707	1212	reverse	1.56	1.56	1.18905	0.0106046	21	1.29	0.96	0.71	1.3	0.56	2.55	1.03	0.44	8.27	0.8825	3.0725	3.48159
SAUSA300_1510	5-formyltetrahydrofolate cyclo-ligase CDS	Expression Level	1660730	1661269	540	reverse	1.55	-1.55	-0.582607	0.010914	1869.5	258.65	190.87	253.9	295.68	174.49	128.65	160.85	147.54	183.01	228.735	155.012	0.677695
SAUSA300_1254	hypothetical protein CDS	Expression Level	1379765	1380973	1209	forward	1.55	-1.55	-0.280675	0.0108279	7805	482.32	355.92	331.79	261.02	338.64	273.68	269.44	252.15	274.78	321.842	267.512	0.831191
SAUSA300_0156	cap5E CDS	Expression Level	178132	179160	1029	forward	1.55	1.55	0.618811	0.0107316	87.5	6.35	4.69	3.62	4.06	5.21	5.96	6.59	4.77	10.8	4.395	7.03	1.59954
SAUSA300_0953	hypothetical protein CDS	Expression Level	1042430	1043440	1011	reverse	1.54	-1.54	-0.509971	0.0111092	1216	89.86	66.31	50.84	31.36	63.14	43.17	32.29	27.11	45.77	52.9125	37.085	0.700874
SAUSA300_0991	def CDS	Expression Level	1086819	1087370	552	reverse	1.54	-1.54	-0.478439	0.0110352	2406	325.64	240.31	159.42	124.3	182.57	149.97	103.13	90.54	167.19	176.65	127.707	0.722941
SAUSA300_0828	5'-nucleotidase family protein CDS	Expression Level	908351	909670	1320	forward	1.54	-1.54	-0.386808	0.0112171	2129.5	120.53	88.94	81.55	85.24	76.41	67.39	65.85	65.24	58.26	83.035	64.185	0.772987
SAUSA300_0194	sucrose-specific PTS transporter protein CDS	Expression Level	225927	227381	1455	forward	1.54	1.54	0.383924	0.0112224	396	20.33	15.01	15.54	15.89	14.1	19.67	18.83	19.44	23.78	15.135	20.43	1.34985
SAUSA300_0858	hypothetical protein CDS	Expression Level	935714	936058	345	forward	1.53	-1.53	-0.571181	0.011488	11731	2540.4	1874.66	1877.99	1482.95	1894.77	798.22	1350.52	856.76	1821.79	1782.59	1206.82	0.677004
SAUSA300_1719	arsC CDS	Expression Level	1902401	1902796	396	forward	1.53	-1.53	-0.450478	0.011388	343.5	64.81	47.82	43.98	33.57	46.43	28.13	35.51	22.9	39.39	42.95	31.4825	0.733003
SAUSA300_0032	mecA CDS	Expression Level	39127	41133	2007	reverse	1.53	-1.53	-0.404365	0.0113785	372276	13858.1	10226.4	7715.95	5410.62	8534.97	7456.57	5238.48	5152.06	6337.08	7971.99	6046.05	0.758411
SAUSA300_0785	acetyltransferase CDS	Expression Level	872268	872762	495	reverse	1.53	1.53	0.417884	0.0114851	10060	1518.37	1120.47	1290.75	746.61	1069.89	1329.3	1531.36	1179.08	1740.51	1056.93	1445.06	1.36723
SAUSA300_0208	putative maltose ABC transporter ATP-binding protein CDS	Expression Level	246161	247258	1098	forward	1.53	1.53	0.425191	0.0113916	339	23.07	17.02	13.3	12.38	14.5	23.52	16.51	14.01	25.04	14.3	19.77	1.38252
SAUSA300_1518	DEAD-box ATP dependent DNA helicase CDS	Expression Level	1667925	1669271	1347	reverse	1.53	1.53	0.487548	0.011472	5833.5	323.55	238.76	147.52	124.85	124.8	294.93	187.63	187.67	242.85	158.982	228.27	1.43582
SAUSA300_1684	hypothetical protein CDS	Expression Level	1856424	1857623	1200	reverse	1.53	1.53	0.665363	0.0115526	29778.5	1853.99	1368.13	1930.82	2588.78	2754.38	3269.65	3808.76	4282.77	3179.66	2160.53	3635.21	1.68256
SAUSA300_1418	phiSLT ORF 82-like protein CDS	Expression Level	1579819	1580067	249	reverse	1.53	1.53	1.14074	0.0114551	6	1.8	1.33	2.21	4.54	0	5.86	3.18	4.59	12.42	2.02	6.5125	3.22401
SAUSA300_0946	menD CDS	Expression Level	1034396	1036069	1674	forward	1.52	-1.52	-0.447612	0.0117187	3264.5	145.7	107.51	105.49	112.95	84.76	79.31	75.07	81.18	68.04	102.677	75.9	0.739208
SAUSA300_2431	putative helicase CDS	Expression Level	2614823	2617684	2862	reverse	1.52	-1.52	-0.288684	0.0116245	4882	127.44	94.04	79.92	68.71	86.69	80.34	58.92	57.51	77.82	82.34	68.6475	0.833708
SAUSA300_1195	miaA CDS	Expression Level	1317660	1318595	936	forward	1.52	1.52	0.300824	0.0118343	2326.5	185.7	137.04	155.98	119.01	131.49	173.28	163.64	156.68	191.9	135.88	171.375	1.26122
SAUSA300_0145	phosphonate ABC transporter phosphonate-binding protein CDS	Expression Level	163824	164780	957	reverse	1.52	1.52	0.385945	0.0118996	273	21.31	15.73	15.13	11.1	12.27	18.66	18.29	14.6	21.49	13.5575	18.26	1.34686
SAUSA300_1336	hypothetical protein CDS	Expression Level	1500707	1501852	1146	reverse	1.51	-1.51	-0.510524	0.0120481	1974	128.69	94.97	58.45	41.67	71.45	59.06	38.74	35.41	52.93	66.635	46.535	0.698357
SAUSA300_1284	hypothetical protein CDS	Expression Level	1413294	1414196	903	reverse	1.5	-1.5	-0.396394	0.0125274	10941	905.22	668	729.62	546.81	791.22	452.65	548.25	520.61	568.25	683.912	522.44	0.763899
SAUSA300_1006	hypothetical protein CDS	Expression Level	1101742	1102356	615	reverse	1.5	1.5	0.642197	0.0124391	5150	625.63	461.68	340.83	143.16	447.31	625.13	501.77	440.64	685.43	348.245	563.242	1.61737
SAUSA300_1703	rhodanese-like domain-containing protein CDS	Expression Level	1884794	1885105	312	reverse	1.49	-1.49	-0.435641	0.0127327	1528	365.89	270.01	244.25	282.8	256.71	185.89	194.59	220.7	183.38	263.442	196.14	0.744527
SAUSA300_1169	ftsK CDS	Expression Level	1286448	1288691	2244	forward	1.49	-1.49	-0.293305	0.0128924	11221.5	373.61	275.7	249.51	231.32	247.99	238.69	196.01	198.06	198.2	251.13	207.74	0.827221
SAUSA300_1270	femB CDS	Expression Level	1398327	1399586	1260	forward	1.49	-1.49	-0.245691	0.0125797	11279	668.78	493.52	450.94	401.12	458.69	421.16	377.09	356.15	390.03	451.067	386.108	0.855986
SAUSA300_2445	MerR family transcriptional regulator CDS	Expression Level	2640156	2640920	765	reverse	1.49	1.49	0.457749	0.0128441	2226	217.4	160.42	213.77	179.18	230.76	244.02	286.88	284.52	293.46	196.032	277.22	1.41415
SAUSA300_1632	nrdR CDS	Expression Level	1787224	1787694	471	reverse	1.49	1.49	0.472043	0.0128509	3913	620.69	458.03	510.63	376.5	545.22	564.57	707.57	764.63	625.58	472.595	665.587	1.40837
SAUSA300_0614	putative monovalent cation/H+ antiporter subunitE CDS	Expression Level	686776	687258	483	forward	1.49	1.49	0.598743	0.0127356	80	12.37	9.13	7.21	5.46	6.17	11.14	10.76	6.95	15.79	6.9925	11.16	1.596
SAUSA300_1755	splD CDS	Expression Level	1940499	1941218	720	reverse	1.49	1.49	0.710617	0.0125867	80	8.3	6.13	4.67	5.02	2.6	6.84	5.18	8.4	12.83	4.605	8.3125	1.8051
SAUSA300_0719	iron compound ABC transporter permease CDS	Expression Level	798994	799950	957	forward	1.48	-1.48	-0.52174	0.0132066	480	37.47	27.65	21.87	25.93	28.28	24.33	11.68	14.18	23.22	25.9325	18.3525	0.707703
SAUSA300_2301	tcaB CDS	Expression Level	2473246	2474454	1209	reverse	1.48	-1.48	-0.450532	0.0129678	902	55.74	41.13	33.56	22.61	31.4	25.33	20.83	16.56	32.29	32.175	23.7525	0.738228
SAUSA300_1234	rpsN CDS	Expression Level	1352208	1352477	270	forward	1.48	-1.48	-0.412276	0.0130071	1616	447.16	329.98	324.57	237.1	337.31	228.72	220.47	167.2	323.1	307.24	234.873	0.764459
SAUSA300_1074	ftsL CDS	Expression Level	1173439	1173840	402	forward	1.48	-1.48	-0.391598	0.013167	8955	1664.28	1228.14	1211.21	1360.46	1448.04	972.03	1025.56	1026.05	1035.16	1311.96	1014.7	0.773421
SAUSA300_1306	sucA CDS	Expression Level	1437176	1439974	2799	reverse	1.48	1.48	0.360984	0.0131839	5625.5	150.16	110.81	105.32	96.64	81.68	161.31	118.32	111.15	130.63	98.6125	130.352	1.32187
SAUSA300_1431	phiSLT ORF71-like protein CDS	Expression Level	1586971	1587186	216	reverse	1.48	1.48	0.684353	0.0130488	41.5	14.35	10.59	8.91	7.15	7.09	14.29	16.47	8.4	19.16	8.435	14.58	1.72851
SAUSA300_0602	hypothetical protein CDS	Expression Level	675914	676420	507	forward	1.47	-1.47	-0.69198	0.0136421	42540	6268.67	4625.9	8512.85	9276.59	6231.83	3149.05	5055.46	5210.74	4006.79	7161.79	4355.51	0.608159
SAUSA300_1016	cyoE CDS	Expression Level	1113878	1114789	912	forward	1.47	-1.47	-0.375984	0.0134694	19685.5	1612.64	1190.03	870.37	626.84	940.67	799.78	639.44	559.3	816.5	906.978	703.755	0.775934
SAUSA300_1526	recO CDS	Expression Level	1677814	1678566	753	reverse	1.47	-1.47	-0.323166	0.0133998	2724	270.27	199.44	189.62	188.29	165.49	176.04	135.45	138.37	156.47	185.71	151.583	0.816232
SAUSA300_1551	hypothetical protein CDS	Expression Level	1702434	1702787	354	reverse	1.47	-1.47	-0.26617	0.0134602	3388	715.03	527.65	473.79	406.79	425.34	406.41	365.66	375.93	397.09	458.392	386.272	0.842668
SAUSA300_0236	PTS system, IIBC components CDS	Expression Level	284200	285729	1530	reverse	1.47	1.47	0.357271	0.0136571	1097	53.57	39.53	33.47	32.49	27.48	49.58	36.4	43.03	46.08	33.2425	43.7725	1.31676
SAUSA300_1214	hypothetical protein CDS	Expression Level	1332379	1333404	1026	reverse	1.47	1.47	0.515542	0.0134277	255	18.57	13.7	11.5	6.31	11.61	14.56	16.73	11.92	19.88	10.78	15.7725	1.46313
SAUSA300_1468	recN CDS	Expression Level	1622927	1624606	1680	reverse	1.46	-1.46	-0.486364	0.0138149	10557.5	469.5	346.46	382.66	433.69	332.72	283.78	267.02	296.18	227.65	373.882	268.658	0.718561
SAUSA300_2318	acetyltransferase CDS	Expression Level	2492353	2492754	402	reverse	1.46	-1.46	-0.446397	0.0138603	430	79.92	58.97	64.23	57.7	63.94	35.6	48.47	46.96	49.86	61.21	45.2225	0.738809
SAUSA300_2567	arcC CDS	Expression Level	2778192	2779133	942	reverse	1.46	1.46	0.349339	0.0138641	595.5	47.23	34.85	29.42	23.11	26.57	44.12	30.34	33.16	41.08	28.4875	37.175	1.30496
SAUSA300_0027	hypothetical protein CDS	Expression Level	34513	35769	1257	forward	1.46	1.46	0.355284	0.0138718	3310	196.73	145.18	144.64	126.07	186.76	201.75	188.97	183.95	214.09	150.662	197.19	1.30882
SAUSA300_1707	hypothetical protein CDS	Expression Level	1890073	1890636	564	forward	1.46	1.46	0.444972	0.0138144	1804	238.97	176.35	143.95	87.07	173.55	230.45	187.15	175.81	209.61	145.23	200.755	1.38232
SAUSA300_0209	putative maltose ABC transporter maltose-bindingprotein CDS	Expression Level	247271	248542	1272	forward	1.46	1.46	0.47447	0.0138505	236.5	13.89	10.25	9.42	7.79	6.36	15.91	9.68	9.4	14.39	8.455	12.345	1.46008
SAUSA300_1789	hypothetical protein CDS	Expression Level	1970795	1971352	558	forward	1.46	1.46	0.734141	0.0139775	1057	141.52	104.44	50.93	26.86	57.96	115.16	90.28	58.03	160.87	60.0475	106.085	1.76668
SAUSA300_0842	hypothetical protein CDS	Expression Level	920875	921111	237	forward	1.45	1.45	0.397051	0.0143887	1919	604.94	446.41	342.82	269.01	458.63	485.03	513.29	419.79	617.76	379.217	508.967	1.34215
SAUSA300_1033	iron/heme permease CDS	Expression Level	1128399	1129364	966	forward	1.44	1.44	0.545005	0.0146747	286.5	22.16	16.35	11.48	7.33	13.22	24.53	13.8	13.28	21.11	12.095	18.18	1.5031
SAUSA300_0399	superantigen-like protein 5 CDS	Expression Level	451102	451806	705	forward	1.44	1.44	0.914742	0.0145378	45	4.77	3.52	2.51	1.18	2.17	3.91	2.56	3.24	10.75	2.345	5.115	2.18124
SAUSA300_2587	accessory secretory protein Asp1 CDS	Expression Level	2808462	2810015	1554	reverse	1.43	-1.43	-0.431477	0.0149204	659.5	31.71	23.4	21.33	14.35	17.64	18.58	11.45	10.81	16.63	19.18	14.3675	0.749088
SAUSA300_1360	ubiE CDS	Expression Level	1527251	1527853	603	reverse	1.43	-1.43	-0.300476	0.0149818	5865.5	726.73	536.28	476.58	359.78	535.26	423.27	364.05	365.08	410.31	476.975	390.677	0.819073
SAUSA300_0272	hypothetical protein CDS	Expression Level	324018	324938	921	reverse	1.43	1.43	0.416915	0.0149598	309.5	25.11	18.53	17.38	10.63	17.56	24.65	20.91	16.7	24.79	16.025	21.7625	1.35803
SAUSA300_1641	gltA CDS	Expression Level	1799608	1800729	1122	reverse	1.42	-1.42	-0.310201	0.0156628	1204.5	80.2	59.19	53.11	46.12	52.5	45.85	40.92	32.45	54.18	52.73	43.35	0.822113
SAUSA300_0545	hypothetical protein CDS	Expression Level	610150	610716	567	forward	1.42	-1.42	-0.299683	0.015606	2059	271.31	200.21	193.68	143.86	206.71	164.03	150.6	126.77	171.38	186.115	153.195	0.82312
SAUSA300_2044	cls CDS	Expression Level	2208379	2209938	1560	forward	1.42	1.42	0.357696	0.0152047	4932.5	236.23	174.32	133.96	91.39	127.73	193.7	162.33	147.96	180.47	131.85	171.115	1.2978
SAUSA300_0213	Gfo/Idh/MocA family oxidoreductase CDS	Expression Level	251829	252869	1041	forward	1.42	1.42	0.402785	0.0156254	331.5	23.79	17.56	12.56	14.14	13.08	22	15.03	18.97	22.27	14.335	19.5675	1.36502
SAUSA300_1853	hypothetical protein CDS	Expression Level	2016041	2016355	315	reverse	1.42	1.42	0.430571	0.0154768	1600.5	379.6	280.12	250.27	161.03	262.65	277.37	352.48	333.97	333.79	238.517	324.403	1.36008
SAUSA300_1875	exonuclease CDS	Expression Level	2035251	2035805	555	forward	1.42	1.42	0.472643	0.0154662	783	105.4	77.78	54.62	41.53	45.4	94.28	59.53	59.19	101.67	54.8325	78.6675	1.43469
SAUSA300_1065	exfoliative toxin A CDS	Expression Level	1166102	1167049	948	reverse	1.42	1.42	0.491498	0.0152312	5921	466.63	344.34	232.97	138.79	239.91	416.64	292.03	264.04	401.82	239.002	343.632	1.43778
SAUSA300_0543	putative deaminase CDS	Expression Level	608643	609113	471	forward	1.42	1.42	0.494861	0.0155917	2059.5	326.68	241.07	167.83	95.3	146.92	278.34	227.58	196.68	227.77	162.78	232.592	1.42888
SAUSA300_1958	single-strand binding protein CDS	Expression Level	2115561	2116031	471	reverse	1.42	1.42	0.4952	0.0152681	137	21.73	16.04	10.7	12.71	11.02	23.92	15.83	16.12	18.41	12.6175	18.57	1.47177
SAUSA300_1437	phiSLT ORF204-like protein CDS	Expression Level	1589993	1590607	615	reverse	1.41	-1.41	-0.56145	0.0160743	4573	555.54	409.95	525.56	542.88	553.33	246.69	409.75	386.46	323.51	507.93	341.603	0.672539
SAUSA300_0519	hypothetical protein CDS	Expression Level	580244	580813	570	forward	1.41	-1.41	-0.457155	0.0160176	1865	244.45	180.39	120.29	157.77	121.85	139.82	85.41	98.06	105.04	145.075	107.082	0.738118
SAUSA300_1262	trpE CDS	Expression Level	1390407	1391813	1407	forward	1.41	1.41	0.606535	0.015723	181	9.61	7.09	4.37	3.45	4.72	9.64	5.86	4.54	11.37	4.9075	7.8525	1.6001
SAUSA300_2249	ssaA CDS	Expression Level	2415199	2416002	804	forward	1.4	-1.4	-0.7454	0.0164418	4244	394.37	291.02	125.72	106.42	123.23	160.57	53.53	56.48	98.86	161.597	92.36	0.571543
SAUSA300_0426	hypothetical protein CDS	Expression Level	479079	481784	2706	forward	1.4	-1.4	-0.52628	0.0162158	11798	325.74	240.37	324.5	285.09	270.57	171.34	240.31	204.84	156.28	280.132	193.192	0.689647
SAUSA300_1747	hypothetical protein CDS	Expression Level	1927784	1928167	384	reverse	1.4	-1.4	-0.39374	0.0164291	767	149.23	110.12	104.88	108.27	110.83	70.63	90.3	84.67	88.51	108.525	83.5275	0.769661
SAUSA300_0015	rplI CDS	Expression Level	20309	20755	447	forward	1.4	-1.4	-0.362867	0.0161275	7905	1321.24	974.99	950.44	1085	972.46	778.31	783.34	786.6	802.67	995.723	787.73	0.791114
SAUSA300_2315	hypothetical protein CDS	Expression Level	2489654	2490283	630	reverse	1.4	1.4	0.661189	0.0164431	17948	2128.44	1570.66	2834.9	2323.54	2886.68	2715.05	4773.77	4970.75	3474.06	2403.95	3983.41	1.65703
SAUSA300_1321	hypothetical protein CDS	Expression Level	1452789	1453226	438	reverse	1.39	-1.39	-0.367262	0.0166022	2407.5	410.66	303.04	336.46	358.44	319.48	286.36	247.57	244.94	265.43	329.355	261.075	0.792686
SAUSA300_1548	ComE operon protein 2 CDS	Expression Level	1700436	1700867	432	reverse	1.39	1.39	0.32824	0.0168683	2364.5	408.92	301.76	259.51	195.79	314.66	364.61	318.33	290.17	397.92	267.93	342.758	1.27928
SAUSA300_0943	acetyltransferase CDS	Expression Level	1031379	1031876	498	forward	1.39	1.39	0.592879	0.0166894	1359	203.88	150.45	96.64	43.63	97.94	152.24	130.53	125.59	193.11	97.165	150.368	1.54755
SAUSA300_1165	ribF CDS	Expression Level	1280336	1281307	972	forward	1.38	-1.38	-0.284752	0.017352	4320.5	332.09	245.06	215.87	196.5	220.5	213.65	166.41	174.3	175.96	219.483	182.58	0.831866
SAUSA300_1452	proC CDS	Expression Level	1604865	1605650	786	forward	1.38	1.38	0.465044	0.0173125	3038	288.77	213.09	177.19	98.89	184.09	214.36	239.13	186.83	309.46	168.315	237.445	1.41072
SAUSA300_0604	alpha/beta fold family hydrolase CDS	Expression Level	677467	678255	789	forward	1.38	1.38	0.544847	0.0172239	2507	237.39	175.18	297.04	303.46	266.25	344.38	441.07	383.14	434.2	260.483	400.698	1.53829
SAUSA300_2549	bccT CDS	Expression Level	2754711	2756333	1623	reverse	1.37	-1.37	-0.630456	0.0178434	593	27.3	20.14	12.31	12.3	12.59	9.72	5.15	6.21	16	14.335	9.27	0.646669
SAUSA300_1078	divIB CDS	Expression Level	1178679	1179998	1320	forward	1.37	-1.37	-0.373198	0.0176888	12674.5	717.37	529.38	470.68	516.25	438.42	457.27	355.84	373.45	343.58	488.683	382.535	0.782788
SAUSA300_1447	xerD CDS	Expression Level	1600436	1601323	888	reverse	1.37	1.37	0.320753	0.017466	2354	198.05	146.15	138.84	101.4	157.96	175.83	174.83	146.99	194.37	136.088	173.005	1.27128
SAUSA300_1959	phiPVL ORF044-like protein CDS	Expression Level	2116032	2116517	486	reverse	1.37	1.37	0.464424	0.0176168	115	17.68	13.05	11.25	13.71	14.19	21.38	18.83	15.34	18.47	13.05	18.505	1.41801
SAUSA300_2383	amino acid permease CDS	Expression Level	2562176	2563585	1410	forward	1.37	1.37	0.494638	0.0178372	379	20.08	14.82	17.03	11.7	11.95	17.22	19.87	24.77	18.23	13.875	20.0225	1.44306
SAUSA300_1576	RecD/TraA family helicase CDS	Expression Level	1725029	1727506	2478	reverse	1.36	-1.36	-0.267028	0.0182928	8575.5	258.55	190.79	163.67	131.57	170.41	163.08	124.28	115.62	151.26	164.11	138.56	0.844312
SAUSA300_0880	hypothetical protein CDS	Expression Level	967549	968190	642	forward	1.36	1.36	0.749852	0.018134	85.5	9.95	7.34	4.38	1.99	3.84	7.21	8.18	4.39	12.22	4.3875	8	1.82336
SAUSA300_1543	coproporphyrinogen III oxidase CDS	Expression Level	1693047	1694171	1125	reverse	1.35	-1.35	-0.376467	0.0184642	836	55.52	40.97	26.67	24.5	34.95	28.19	21.08	22.33	26.57	31.7725	24.5425	0.772445
SAUSA300_2241	ureE CDS	Expression Level	2407914	2408366	453	forward	1.35	1.35	0.417009	0.0183894	195	32.16	23.73	25.02	20.53	22.17	31.69	28.3	35.59	30.11	22.8625	31.4225	1.37441
SAUSA300_0322	Oye family NADH-dependent flavin oxidoreductase CDS	Expression Level	375629	376828	1200	reverse	1.35	1.35	0.543371	0.0185614	1143.5	71.19	52.54	33.51	25.14	29.08	75.35	37.74	36.33	63.55	35.0675	53.2425	1.51829
SAUSA300_1118	hypothetical protein CDS	Expression Level	1223551	1223925	375	forward	1.34	-1.34	-0.410593	0.0189569	3257.5	648.99	478.92	335.71	267.12	377.24	359.84	218.53	212.1	317.11	364.748	276.895	0.759142
SAUSA300_2005	hypothetical protein CDS	Expression Level	2163901	2164335	435	reverse	1.34	1.34	0.559687	0.0192763	1919	329.59	243.22	129.53	82.07	135.21	257.26	193.06	157.98	286.79	147.507	223.772	1.51702
SAUSA300_2459	MarR family transcriptional regulator CDS	Expression Level	2656437	2656871	435	reverse	1.34	1.34	0.58601	0.0189179	857	147.19	108.62	81.76	38.78	121.32	128.72	132.95	119.84	157.47	87.62	134.745	1.53783
SAUSA300_0935	hypothetical protein CDS	Expression Level	1025434	1025754	321	forward	1.34	1.34	0.665182	0.0190105	43.5	10.12	7.47	5.52	7.63	10.08	16.38	11.08	6.49	16.15	7.675	12.525	1.63192
SAUSA300_0199	hypothetical protein CDS	Expression Level	233695	234807	1113	forward	1.33	-1.33	-0.417333	0.0195521	2100.5	141	104.05	125.41	139.63	117.54	85.92	89.97	88.67	108.41	121.657	93.2425	0.766434
SAUSA300_1864	hypothetical protein CDS	Expression Level	2024254	2025471	1218	forward	1.33	1.33	0.348778	0.0196028	11523	706.81	521.58	525.67	461.35	631.46	840.67	637	652.26	662.99	535.015	698.23	1.30507
SAUSA300_0327	hypothetical protein CDS	Expression Level	379288	380232	945	forward	1.31	-1.31	-0.460266	0.0204583	476	37.63	27.77	23.25	26.06	17.2	22.56	16.73	13.01	17.48	23.57	17.445	0.740136
SAUSA300_2210	glcU CDS	Expression Level	2377128	2377991	864	forward	1.31	-1.31	-0.428851	0.0207893	7569	654.5	482.98	402.67	465.4	413.76	392.62	291.92	363.73	268.51	441.203	329.195	0.746131
SAUSA300_2419	hypothetical protein CDS	Expression Level	2605508	2605927	420	reverse	1.31	1.31	0.31801	0.0208566	598	106.37	78.5	69.7	59.27	82.48	91.4	83.64	78.21	115.26	72.4875	92.1275	1.27094
SAUSA300_1949	dut CDS	Expression Level	2112006	2112539	534	reverse	1.31	1.31	0.458946	0.0203706	234.5	32.81	24.21	16.37	23.48	18.49	26.64	30.88	29.44	30.76	20.6375	29.43	1.42604
SAUSA300_1391	phiSLT ORF527-like protein CDS	Expression Level	1554953	1556536	1584	reverse	1.3	1.3	0.653889	0.0211222	152.5	7.19	5.31	3.16	2.5	4.57	6.66	4.85	3.44	11.03	3.885	6.495	1.67181
SAUSA300_2349	formate/nitrite transporter family protein CDS	Expression Level	2526277	2527101	825	reverse	1.29	-1.29	-0.446141	0.0215114	3414	309.17	228.15	153.48	113.02	182.2	143.74	111.99	82.73	161.41	169.212	124.968	0.738524
SAUSA300_0112	lctP CDS	Expression Level	126246	127838	1593	forward	1.29	-1.29	-0.295706	0.0216202	8133	381.44	281.48	217.06	205.66	230.08	240.5	174.57	163.45	194.05	233.57	193.142	0.826915
SAUSA300_1450	aldo/keto reductase family oxidoreductase CDS	Expression Level	1602550	1603458	909	forward	1.29	1.29	0.236693	0.0216244	4362	358.52	264.56	251.44	228.43	236.53	286.25	289.53	271.52	333.83	245.24	295.282	1.20406
SAUSA300_2534	panB CDS	Expression Level	2734899	2735690	792	reverse	1.29	1.29	0.387919	0.0215976	4756	448.64	331.07	218.75	180.54	230.31	404.77	269.62	245.64	367.25	240.167	321.82	1.33998
SAUSA300_1370	ebpS CDS	Expression Level	1537066	1538526	1461	reverse	1.29	1.29	0.477679	0.0216767	41538	2124.13	1567.48	2129.54	2138.17	2259.18	2782.53	3043.69	3245.05	2584.22	2023.59	2913.87	1.43995
SAUSA300_0577	hypothetical protein CDS	Expression Level	651567	651983	417	reverse	1.29	1.29	0.558871	0.0219387	69.5	12.45	9.19	7.69	4.79	5.1	10.61	8.53	10.95	12.43	6.6925	10.63	1.58835
SAUSA300_1971	phi77 ORF017-like protein CDS	Expression Level	2125708	2126421	714	forward	1.28	-1.28	-0.365829	0.0224495	2251	235.54	173.81	170.5	206.12	190.26	149.02	138.74	122.12	181.62	185.173	147.875	0.79858
SAUSA300_0046	hypothetical protein CDS	Expression Level	56989	57609	621	forward	1.28	1.28	0.357728	0.0220418	4494	540.66	398.98	310.58	216.97	329.5	400.05	390.7	326.7	524.02	314.007	410.368	1.30687
SAUSA300_2464	HAD superfamily hydrolase CDS	Expression Level	2660661	2661461	801	reverse	1.28	1.28	0.464728	0.0224171	312	29.1	21.47	16.02	11	15.3	26.25	18.47	15.6	30.68	15.9475	22.75	1.42656
SAUSA300_2607	hisA CDS	Expression Level	2834992	2835696	705	reverse	1.28	1.28	0.559936	0.0223511	133.5	14.15	10.44	8.41	11.8	9.54	15.03	13.14	10.29	25.09	10.0475	15.8875	1.58124
SAUSA300_2176	cbiO CDS	Expression Level	2356091	2356900	810	reverse	1.28	1.28	0.577618	0.0225279	2514	231.88	171.11	88.16	54.77	100.35	197.86	134.78	105.16	202.11	103.597	159.977	1.54422
SAUSA300_0143	phnE CDS	Expression Level	162035	162835	801	reverse	1.27	1.27	0.427368	0.0227689	125	11.66	8.6	6.98	5.59	6.69	10.57	9.73	8.97	9.47	6.965	9.685	1.39052
SAUSA300_2240	ureC CDS	Expression Level	2406186	2407901	1716	forward	1.27	1.27	0.461142	0.0228818	241.5	10.51	7.76	5.8	5.82	5.75	9.43	7.44	6.03	13.28	6.2825	9.045	1.43971
SAUSA300_1140	lytN CDS	Expression Level	1249122	1250273	1152	forward	1.27	1.27	0.526209	0.0229458	402	26.07	19.24	27.48	17.26	22.09	23.87	40.15	33.71	29.5	21.5175	31.8075	1.47822
SAUSA300_2224	moeA CDS	Expression Level	2392087	2393346	1260	reverse	1.26	-1.26	-0.434045	0.0233715	2316.5	137.36	101.36	78.04	106.1	67.08	75.6	62.12	63.18	63.87	88.145	66.1925	0.75095
SAUSA300_1733	hypothetical protein CDS	Expression Level	1918030	1918776	747	reverse	1.26	-1.26	-0.422782	0.0236633	779	77.91	57.49	41.35	37.51	42.05	44.46	22.76	27.88	39.49	44.6	33.6475	0.754428
SAUSA300_0581	hypothetical protein CDS	Expression Level	654797	655438	642	forward	1.26	-1.26	-0.3177	0.0232631	703	81.81	60.37	55.21	42.12	48.79	48.74	42.75	33.07	43.3	51.6225	41.965	0.812921
SAUSA300_1716	hypothetical protein CDS	Expression Level	1898752	1900254	1503	reverse	1.26	1.26	0.315707	0.0232791	905	44.99	33.2	37	28.31	37.49	42.53	41.93	42.73	45.17	34	43.09	1.26735
SAUSA300_1227	thrC CDS	Expression Level	1344676	1345737	1062	forward	1.26	1.26	0.392386	0.0238579	6430.5	452.38	333.83	301.13	323.03	226.58	445.42	394.38	391.81	365.01	296.142	399.155	1.34785
SAUSA300_1973	truncated beta-hemolysin CDS	Expression Level	2127706	2128530	825	forward	1.26	1.26	0.420896	0.02347	318.5	28.84	21.28	16.3	11.82	11.04	23.06	18.07	19.05	23.82	15.11	21	1.38981
SAUSA300_2403	putative lipoprotein CDS	Expression Level	2587812	2588267	456	forward	1.26	1.26	0.509906	0.0232792	8463	1386.58	1023.21	1667.44	1664.87	1461.17	1747.33	2337.57	2118.76	2507.06	1454.17	2177.68	1.49754
SAUSA300_2095	hypothetical protein CDS	Expression Level	2259633	2259863	231	reverse	1.25	-1.25	-0.478364	0.0240557	754	243.86	179.96	135.72	81.02	133.02	129.33	73.59	72.7	102.99	132.43	94.6525	0.714736
SAUSA300_1155	putative membrane-associated zinc metalloprotease CDS	Expression Level	1266324	1267508	1185	forward	1.25	-1.25	-0.31892	0.0243275	5368	338.44	249.75	188.18	196.11	197.82	209.12	152.41	154.59	159.18	207.965	168.825	0.811795
SAUSA300_1132	rimM CDS	Expression Level	1240144	1240647	504	forward	1.25	-1.25	-0.298583	0.0244132	784	116.22	85.76	69.05	60.07	65.53	68.8	52.11	48.52	61.82	70.1025	57.8125	0.824685
SAUSA300_0917	hypothetical protein CDS	Expression Level	1005844	1007052	1209	reverse	1.25	-1.25	-0.288643	0.023955	3176.5	196.29	144.85	151.01	110.57	126.72	121.76	103.8	107.63	107.94	133.287	110.282	0.827403
SAUSA300_0717	nrdF CDS	Expression Level	796357	797328	972	forward	1.25	-1.25	-0.28634	0.0240203	14253	1095.53	808.44	742.02	702.64	728.92	749.08	510.38	589.95	642.77	745.505	623.045	0.835736
SAUSA300_1003	hypothetical protein CDS	Expression Level	1098403	1099422	1020	forward	1.25	-1.25	-0.285106	0.024259	50811.5	3721.76	2746.43	2985.67	2416.23	3242.78	2388.76	2372.5	2121.84	2629.42	2847.78	2378.13	0.835083
SAUSA300_0613	putative monovalent cation/H+ antiporter subunitD CDS	Expression Level	685279	686775	1497	forward	1.25	1.25	0.355889	0.0240363	256.5	12.8	9.45	8.78	6.57	6.99	11.37	8.87	9.06	12.81	7.9475	10.5275	1.32463
SAUSA300_2236	hypothetical protein CDS	Expression Level	2402927	2404081	1155	reverse	1.25	1.25	0.372451	0.024271	6237	403.44	297.71	287.99	205.08	341.79	335.46	395.48	369.45	385.42	283.143	371.453	1.31189
SAUSA300_0784	LysE/YggA family protein CDS	Expression Level	871496	872113	618	reverse	1.25	1.25	0.380202	0.0239247	3315	400.76	295.73	262.05	149.6	247.91	343.12	305.96	246.43	371.58	238.822	316.772	1.32639
SAUSA300_1126	rnc CDS	Expression Level	1231840	1232571	732	forward	1.25	1.25	0.474903	0.0241022	1905	194.43	143.48	87.41	61.84	94.88	165.53	114.19	95.99	179.06	96.9025	138.692	1.43126
SAUSA300_0267	transposase CDS	Expression Level	318970	319374	405	forward	1.25	1.25	0.752363	0.0242923	56.5	10.42	7.69	4.38	2.23	3.99	7.42	5.16	7.13	14.09	4.5725	8.45	1.848
SAUSA300_1638	phoR CDS	Expression Level	1795536	1797197	1662	reverse	1.24	-1.24	-0.525235	0.0250184	4420.5	198.71	146.64	207.42	264.99	156.61	138.86	122.74	140.38	147.58	193.915	137.39	0.708506
SAUSA300_1588	lytH CDS	Expression Level	1739610	1740485	876	reverse	1.24	-1.24	-0.25073	0.0252757	8339.5	711.25	524.86	434.17	424.04	470.86	452.97	339.57	332.52	469.37	463.482	398.607	0.860027
SAUSA300_0740	hypothetical protein CDS	Expression Level	822793	823443	651	forward	1.24	1.24	0.670656	0.0248947	3719	426.81	314.96	175.54	70.92	225.93	373.41	267.03	213.61	466.53	196.837	330.145	1.67725
SAUSA300_2423	hypothetical protein CDS	Expression Level	2608829	2609020	192	reverse	1.23	-1.23	-0.456269	0.0256259	108886	42369.8	31266.4	41511.7	33979.5	45952.4	21138.6	31405.5	27250.5	32183.4	38177.5	27994.5	0.733272
SAUSA300_1705	putative drug transporter CDS	Expression Level	1887832	1889013	1182	reverse	1.23	-1.23	-0.437171	0.0257761	1362	86.09	63.53	40.02	31.03	37.16	34.31	25.99	24.21	42.84	42.935	31.8375	0.741528
SAUSA300_0733	degV family protein CDS	Expression Level	813389	814255	867	forward	1.23	-1.23	-0.434099	0.0258968	9647	831.3	613.45	406.07	289.62	451.01	377.79	263.82	235.39	433.83	440.037	327.707	0.744726
SAUSA300_2449	putative transporter CDS	Expression Level	2644864	2646141	1278	reverse	1.23	-1.23	-0.344119	0.0256973	1193	69.74	51.47	55.28	53.69	45.96	42.64	37.56	43.31	42.01	51.6	41.38	0.801938
SAUSA300_1860	pepS CDS	Expression Level	2021624	2022871	1248	reverse	1.23	1.23	0.331769	0.0259222	6639.5	397.47	293.31	289.89	241.94	290.95	343.73	362.21	385.95	330.54	279.023	355.608	1.27448
SAUSA300_1275	peptide ABC transporter permease CDS	Expression Level	1403141	1403971	831	reverse	1.22	-1.22	-0.399889	0.0266793	236.5	21.26	15.69	14.93	12.14	15.36	10.04	10.81	8.41	15.1	14.53	11.09	0.763248
SAUSA300_0625	tagG CDS	Expression Level	697810	698622	813	forward	1.22	-1.22	-0.297422	0.026073	3712	341.12	251.72	221.14	146.09	199.13	181.58	153.66	144.44	192.2	204.52	167.97	0.821289
SAUSA300_1957	phiPVL ORF046-like protein CDS	Expression Level	2114638	2115531	894	reverse	1.22	1.22	0.420598	0.0263372	367.5	30.71	22.66	16.54	24.22	17.61	30.66	26.97	27.28	27.73	20.2575	28.16	1.3901
SAUSA300_0255	two-component response regulator CDS	Expression Level	307858	308598	741	forward	1.21	-1.21	-0.454736	0.027094	1473	148.52	109.6	77.89	45.08	79.49	68.58	43.67	47.78	66.16	78.015	56.5475	0.724829
SAUSA300_1156	proS CDS	Expression Level	1267528	1269231	1704	forward	1.21	-1.21	-0.392814	0.0268099	9635	422.44	311.74	278.12	307.25	233.97	260.22	204.96	218.84	185.98	282.77	217.5	0.769176
SAUSA300_0729	hypothetical protein CDS	Expression Level	809034	809795	762	reverse	1.21	1.21	0.352842	0.0268487	642	62.95	46.45	34.85	27.33	34.52	56.18	41.65	34.74	54.9	35.7875	46.8675	1.30961
SAUSA300_0210	maltose ABC transporter permease CDS	Expression Level	248545	249813	1269	forward	1.21	1.21	0.355512	0.0270111	417.5	24.58	18.14	16.42	15.31	11.2	21.34	17.89	19.16	22.87	15.2675	20.315	1.3306
SAUSA300_1965	hypothetical protein CDS	Expression Level	2121059	2121298	240	forward	1.21	1.21	0.385767	0.0270752	5853	1822.02	1344.54	1715.97	1431.94	1775.04	1771.06	2049.62	2133.46	2481.75	1566.87	2108.97	1.34598
SAUSA300_2231	fdhD CDS	Expression Level	2397979	2398776	798	forward	1.21	1.21	0.469719	0.0274395	1064	99.61	73.51	55.67	31.33	61.01	84.08	71.34	54.21	106.04	55.38	78.9175	1.42502
SAUSA300_1366	hypothetical protein CDS	Expression Level	1533712	1533828	117	reverse	1.21	1.21	0.506011	0.0273857	114.5	73.11	53.95	43.09	26.07	46.56	68.83	53.58	41.34	84.17	42.4175	61.98	1.46119
SAUSA300_2553	precorrin-2 dehydrogenase CDS	Expression Level	2761345	2761950	606	reverse	1.2	-1.2	-0.416278	0.0276465	1287	158.67	117.09	141.48	157.72	120.09	106.45	91.24	107.86	104.19	134.095	102.435	0.763899
SAUSA300_2646	trmE CDS	Expression Level	2870453	2871832	1380	reverse	1.2	-1.2	-0.272251	0.0279175	1760	95.28	70.31	58.96	48.55	57.24	49.68	48.17	49.12	49.13	58.765	49.025	0.834255
SAUSA300_0343	acetyltransferase CDS	Expression Level	395211	395756	546	forward	1.2	1.2	0.681308	0.0281515	2125	290.77	214.57	101.74	48.69	130.95	249.43	153.91	125.01	316.83	123.987	211.295	1.70416
SAUSA300_2056	hypothetical protein CDS	Expression Level	2219722	2219955	234	reverse	1.2	1.2	0.700475	0.0280878	2339	746.79	551.09	746.14	776.97	702.03	716.46	1566.85	1754.09	710.23	694.057	1186.91	1.7101
SAUSA300_0854	mnhB CDS	Expression Level	931268	931696	429	reverse	1.19	-1.19	-0.429658	0.0288731	2180	379.65	280.16	257.69	316.36	258.33	211.84	209.05	236.14	172.67	278.135	207.425	0.745771
SAUSA300_1327	cell surface protein CDS	Expression Level	1456811	1488076	31266	reverse	1.19	-1.19	-0.388833	0.0287815	5230	12.5	9.22	8.57	10.62	7.31	7.94	5.98	6.82	7.1	8.93	6.96	0.779395
SAUSA300_0731	glycosyl transferase, group 4 family protein CDS	Expression Level	811379	812434	1056	forward	1.19	-1.19	-0.315693	0.0285011	2343	165.77	122.32	89.35	75.03	84.63	90.88	63.21	63.74	84.1	92.8325	75.4825	0.813104
SAUSA300_0137	GntR family transcriptional regulator CDS	Expression Level	156086	156841	756	reverse	1.19	-1.19	-0.284356	0.0285919	1381	136.48	100.71	100.07	75.91	86.47	89.41	62.15	66.82	85.3	90.79	75.92	0.836215
SAUSA300_1659	tpx CDS	Expression Level	1824695	1825189	495	reverse	1.19	1.19	0.284503	0.0289063	7460	1125.95	830.88	886.06	685.9	877.65	928.07	1052.85	925.84	1171.32	820.123	1019.52	1.24313
SAUSA300_2103	ABC transporter ATP-binding protein CDS	Expression Level	2269181	2269963	783	reverse	1.19	1.19	0.304049	0.0288636	819.5	78.19	57.7	44.06	37.66	43.7	63.79	49.7	46.5	71.62	45.78	57.9025	1.2648
SAUSA300_1721	hypothetical protein CDS	Expression Level	1904221	1904445	225	reverse	1.19	1.19	0.36016	0.0290665	2045	679.04	501.09	529.36	310.63	484.22	527.03	618.98	535.04	701.84	456.325	595.722	1.30548
SAUSA300_1420	hypothetical protein CDS	Expression Level	1580542	1580799	258	reverse	1.19	1.19	0.913113	0.0290764	14	4.05	2.99	1.42	1.46	1.32	2.43	3.5	3.38	7.09	1.7975	4.1	2.28095
SAUSA300_0049	hypothetical protein CDS	Expression Level	60443	60772	330	forward	1.18	-1.18	-0.41083	0.0299475	197	44.6	32.91	27.78	23.51	38.69	27.06	20.19	20.36	23.77	30.7225	22.845	0.743592
SAUSA300_2221	moaD CDS	Expression Level	2390906	2391139	234	reverse	1.18	-1.18	-0.329683	0.0292077	821.5	262.29	193.55	172.63	190.54	150.23	149.96	129.85	141.53	153.44	176.738	143.695	0.813042
SAUSA300_2000	vga CDS	Expression Level	2157802	2159730	1929	forward	1.18	-1.18	-0.31098	0.0291709	4907	190.05	140.25	120.07	99.8	152.94	117.93	86.25	92.64	123.25	128.265	105.017	0.818754
SAUSA300_1640	icd CDS	Expression Level	1798291	1799559	1269	reverse	1.18	-1.18	-0.285734	0.0295223	1247.5	73.45	54.2	59.67	48.96	49.37	48.96	38.05	38.22	52.98	53.05	44.5525	0.839821
SAUSA300_1987	carbon-nitrogen family hydrolase CDS	Expression Level	2145190	2145975	786	forward	1.18	1.18	0.290565	0.0293758	3235	307.49	226.91	214.82	141.82	192.54	263.83	236.11	192.13	275.64	194.022	241.927	1.2469
SAUSA300_0405	hsdM CDS	Expression Level	457496	459052	1557	forward	1.18	1.18	0.325883	0.0298665	3979.5	190.95	140.91	121.75	78.53	116.28	148.54	137.18	146.05	146.23	114.367	144.5	1.26347
SAUSA300_2270	glvC CDS	Expression Level	2439955	2441559	1605	reverse	1.18	1.18	0.346142	0.0293502	1016.5	47.32	34.92	25.38	22.06	20.21	37.12	27.8	29.63	39.34	25.6425	33.4725	1.30535
SAUSA300_1427	phiSLT ORF86-like protein CDS	Expression Level	1585540	1585800	261	reverse	1.18	1.18	1.08905	0.0297621	1.5	0.43	0.32	0.47	0.43	1.63	1.28	1.73	1.03	5.84	0.7125	2.47	3.46667
SAUSA300_0639	hypothetical protein CDS	Expression Level	713280	713777	498	forward	1.17	-1.17	-0.449806	0.0302278	12373	1856.23	1369.78	1186.16	546.26	1063.11	728.26	737.59	628.88	925.91	1041.33	755.16	0.72519
SAUSA300_1561	hypothetical protein CDS	Expression Level	1710842	1712071	1230	reverse	1.17	1.17	0.37094	0.0303826	503	30.55	22.55	16.42	14.79	16.54	27.31	19.24	16.77	30.54	17.575	23.465	1.33514
SAUSA300_0261	hypothetical protein CDS	Expression Level	313486	314247	762	reverse	1.17	1.17	0.465016	0.030766	480	47.06	34.73	23.66	14.92	24.8	39.97	29.65	23.63	46.2	24.5275	34.8625	1.42136
SAUSA300_1850	hypothetical protein CDS	Expression Level	2012426	2013403	978	forward	1.16	-1.16	-0.528042	0.0308491	2976	227.34	167.76	240.64	284.47	202.96	131.4	164.81	183.81	141.95	223.958	155.493	0.694295
SAUSA300_1295	CSD family cold shock protein CDS	Expression Level	1425893	1426093	201	reverse	1.16	-1.16	-0.511719	0.0309448	92575	34409.9	25392.4	24934.8	24196.5	36952.6	12562.4	24556.2	17866.7	22747.2	27869.1	19433.1	0.6973
SAUSA300_2434	transporter protein CDS	Expression Level	2621327	2622520	1194	reverse	1.16	-1.16	-0.437541	0.0308215	490	30.66	22.63	16.38	14.13	15.83	14.4	10.69	7.99	18.47	17.2425	12.8875	0.747426
SAUSA300_0326	hypothetical protein CDS	Expression Level	378498	379298	801	forward	1.16	-1.16	-0.395683	0.0315048	503.5	46.96	34.66	24.95	27.36	22.21	27.76	18.26	17.36	20.78	27.295	21.04	0.770837
SAUSA300_1870	hypothetical protein CDS	Expression Level	2029851	2030837	987	forward	1.16	-1.16	-0.347436	0.0316743	863	65.33	48.21	47.3	30.9	42.08	40.58	25.41	29.81	38.14	42.1225	33.485	0.794943
SAUSA300_2213	AcrB/AcrD/AcrF family protein CDS	Expression Level	2380364	2383531	3168	reverse	1.16	1.16	0.295062	0.031518	9364	220.83	162.96	157.25	157.26	144.23	214.42	191.57	190.8	182.99	155.425	194.945	1.25427
SAUSA300_0967	purK CDS	Expression Level	1059916	1061040	1125	forward	1.16	1.16	0.335539	0.0316199	2691.5	178.74	131.9	107.18	121.11	97.9	172.32	126.91	148.69	145.67	114.523	148.398	1.29579
SAUSA300_2568	arcD CDS	Expression Level	2779150	2780580	1431	reverse	1.16	1.16	0.526752	0.0313117	244.5	12.77	9.42	8.22	8.63	6.3	11.6	8.29	9.44	20.95	8.1425	12.57	1.54375
SAUSA300_2113	hypothetical protein CDS	Expression Level	2288286	2289095	810	reverse	1.15	-1.15	-0.291159	0.032221	4605	424.75	313.44	288.58	202.14	309.47	266.63	202.83	193.24	259.62	278.408	230.58	0.82821
SAUSA300_0102	tandem lipoprotein CDS	Expression Level	111856	112626	771	forward	1.15	1.15	0.387604	0.0323235	218.5	21.17	15.62	14.58	13.68	14.35	16.18	16.92	19.43	26	14.5575	19.6325	1.34862
SAUSA300_1233	rpmG CDS	Expression Level	1351605	1351754	150	forward	1.14	-1.14	-0.459309	0.0325836	8500	4233.64	3124.17	3510.26	3654.81	3484.12	1961.08	2868.24	1779.77	3641.08	3443.34	2562.54	0.744203
SAUSA300_0021	sensory box histidine kinase CDS	Expression Level	25666	27492	1827	forward	1.14	-1.14	-0.271497	0.0329615	8692	355.44	262.29	251.55	219.14	217.29	228.2	191.01	190.76	187.37	237.567	199.335	0.839067
SAUSA300_1906	hypothetical protein CDS	Expression Level	2073161	2074003	843	reverse	1.14	-1.14	-0.225188	0.0325365	3437.5	304.65	224.81	215.05	178.28	231.12	202.24	165.81	163.92	207.53	212.315	184.875	0.870758
SAUSA300_1136	rbgA CDS	Expression Level	1245088	1245972	885	forward	1.14	1.14	0.331303	0.0326594	2019	170.44	125.78	88.01	85.61	78.58	148.09	100.7	103.61	135.55	94.495	121.988	1.29094
SAUSA300_0170	aldehyde dehydrogenase CDS	Expression Level	191938	193425	1488	forward	1.14	1.14	0.36392	0.0328229	421	21.14	15.6	16.06	9.26	11.55	18.96	15.56	14.36	20.56	13.1175	17.36	1.32342
SAUSA300_0398	superantigen-like protein CDS	Expression Level	449812	450738	927	forward	1.14	1.14	0.819771	0.0329018	66	5.32	3.93	3.1	2.76	3.86	3.69	3.53	3.62	17.39	3.4125	7.0575	2.06813
SAUSA300_0773	putative staphylocoagulase CDS	Expression Level	862170	863696	1527	forward	1.13	-1.13	-0.430279	0.0336067	435	21.28	15.71	11.73	12.73	14.16	12.19	6.66	7.83	14.27	13.5825	10.2375	0.753727
SAUSA300_0484	hypothetical protein CDS	Expression Level	544009	544272	264	forward	1.13	-1.13	-0.294736	0.0336472	3832	1084.45	800.25	692.37	710.65	853.75	669.81	611.61	634.63	603.28	764.255	629.832	0.824113
SAUSA300_0679	hypothetical protein CDS	Expression Level	753786	754208	423	reverse	1.13	-1.13	-0.273959	0.0336388	1738	306.97	226.52	226.1	173.42	249.92	180.71	180.24	161.04	212	218.99	183.498	0.837926
SAUSA300_0353	hypothetical protein CDS	Expression Level	403341	403970	630	forward	1.13	-1.13	-0.263737	0.0342575	2633	312.25	230.42	246.58	210.76	240.49	186.44	203.22	178.08	218.63	232.062	196.593	0.847153
SAUSA300_1301	hypothetical protein CDS	Expression Level	1431401	1433287	1887	reverse	1.13	1.13	0.323595	0.0339988	4533.5	179.49	132.46	104.28	105.59	102.21	182.67	119.06	133.54	134.28	111.135	142.387	1.28121
SAUSA300_0997	hypothetical protein CDS	Expression Level	1093586	1093861	276	forward	1.13	1.13	0.37133	0.0342716	945	255.8	188.77	190.64	210.12	226.36	239.16	311.85	227.82	311.02	203.972	272.462	1.33578
SAUSA300_1469	argR CDS	Expression Level	1624622	1625074	453	reverse	1.12	-1.12	-0.471673	0.0347842	3437.5	566.93	418.36	587.85	508.75	507.88	311.7	415.03	423.98	298.48	505.71	362.298	0.716414
SAUSA300_0125	pyridoxal-dependent decarboxylase CDS	Expression Level	143711	144913	1203	forward	1.12	-1.12	-0.462773	0.0349568	213.5	13.26	9.78	10.01	9.99	6.44	6.49	4.74	6.81	8.87	9.055	6.7275	0.74296
SAUSA300_0478	prs CDS	Expression Level	535146	536111	966	forward	1.12	-1.12	-0.404464	0.0346571	8919	689.8	509.03	339.91	326.37	323.73	407.92	221.7	223.65	290.77	374.76	286.01	0.763182
SAUSA300_1631	replication initiation and membrane attachment protein CDS	Expression Level	1785823	1787223	1401	reverse	1.12	1.12	0.307346	0.0354115	9115	486.08	358.69	370.57	354.13	390.1	492.78	432.18	494.65	442.65	368.372	465.565	1.26384
SAUSA300_0494	folK CDS	Expression Level	553137	553613	477	forward	1.12	1.12	0.369194	0.0347364	1742.5	272.92	201.4	125.49	105.63	137.58	231.72	155.22	148.86	216.78	142.525	188.145	1.32008
SAUSA300_1572	hypothetical protein CDS	Expression Level	1720978	1721286	309	reverse	1.12	1.12	0.383288	0.0349209	7256.5	1754.51	1294.72	1510.59	1595.52	1351.4	1716	2029.49	2037.08	1947.17	1438.06	1932.43	1.34378
SAUSA300_2235	iron compound ABC transporter iron compound-binding protein CDS	Expression Level	2401805	2402713	909	reverse	1.12	1.12	0.416614	0.0353303	7484	615.11	453.92	256.55	233.16	334.66	562.49	329.79	338.92	524.24	319.572	438.86	1.37327
SAUSA300_0401	superantigen-like protein 7 CDS	Expression Level	453368	454063	696	forward	1.12	1.12	0.614725	0.0353531	152	16.32	12.04	8.52	4.65	8.81	13.31	12.5	6.56	22.91	8.505	13.82	1.62493
SAUSA300_0241	PTS system, sorbitol-specific IIC component CDS	Expression Level	290441	291700	1260	forward	1.12	1.12	0.746678	0.0354472	56	3.32	2.45	1.84	2.45	1.49	3.81	1.93	1.92	8.23	2.0575	3.9725	1.93074
SAUSA300_1076	mraY CDS	Expression Level	1176347	1177312	966	forward	1.11	-1.11	-0.325445	0.0363382	4728.5	365.71	269.87	253.11	261.73	269.45	259.12	206.32	202.44	184.99	263.54	213.218	0.809052
SAUSA300_2453	ABC transporter ATP-binding protein CDS	Expression Level	2649444	2650139	696	forward	1.11	-1.11	-0.305077	0.0363636	32856.5	3526.94	2602.67	1927.13	2097.53	2293.87	2133.8	1516.83	1864.38	1788.24	2230.3	1825.81	0.81864
SAUSA300_0764	rnr CDS	Expression Level	851511	853883	2373	forward	1.11	-1.11	-0.283905	0.0363683	13845	435.89	321.66	295.01	302.21	285.77	281.51	233.38	251.92	237.15	301.163	250.99	0.833404
SAUSA300_2296	esterase-like protein CDS	Expression Level	2467741	2468661	921	reverse	1.11	1.11	0.291361	0.0362088	6179	501.24	369.88	361.36	231.43	355.99	406.56	401.65	386.15	439.62	329.665	408.495	1.23912
SAUSA300_1847	hypothetical protein CDS	Expression Level	2008366	2010102	1737	reverse	1.11	1.11	0.294071	0.0363685	1507	64.82	47.83	45.46	36.08	41.55	65.43	50.92	38.6	60.56	42.73	53.8775	1.26088
SAUSA300_0461	holB CDS	Expression Level	521328	522254	927	forward	1.11	1.11	0.360624	0.0360464	4368	352.04	259.78	213.89	144.62	188.51	317.55	211.83	197.77	338.63	201.7	266.445	1.321
SAUSA300_1729	hypothetical protein CDS	Expression Level	1912845	1913753	909	reverse	1.11	1.11	0.390872	0.0362765	20133	1654.74	1221.1	1223.78	875.7	1509.44	1303.72	1822.03	1442.74	1902.22	1207.51	1617.68	1.33969
SAUSA300_0252	glycosyl transferase, group 2 family protein CDS	Expression Level	303316	305040	1725	forward	1.1	-1.1	-0.335572	0.0374165	11428.5	494.98	365.26	354.78	348.48	291.27	297.93	251.38	291.81	246.69	339.947	271.952	0.799984
SAUSA300_2623	pcp CDS	Expression Level	2850017	2850655	639	forward	1.1	1.1	0.3481	0.036774	551	64.42	47.54	42.94	25.69	46.09	54.59	50.91	46.89	56.6	40.565	52.2475	1.28799
SAUSA300_0394	FAD/NAD(P)-binding Rossmann fold superfamily protein CDS	Expression Level	445120	445965	846	reverse	1.1	1.1	0.437144	0.0370974	508	44.86	33.11	42.76	41.4	29.78	44.29	52.87	57.65	51.76	36.7625	51.6425	1.40476
SAUSA300_2481	hypothetical protein CDS	Expression Level	2678764	2678982	219	forward	1.09	-1.09	-0.544175	0.0375804	18532	6322.14	4665.36	4644.49	4249.65	4316.47	1668.24	3656.77	2145.4	4817.46	4468.99	3071.97	0.687396
SAUSA300_2073	tdk CDS	Expression Level	2234734	2235333	600	reverse	1.09	-1.09	-0.541745	0.0375323	3182.5	396.28	292.43	147.13	116.3	162.72	177.4	85.66	75.58	149.68	179.645	122.08	0.679562
SAUSA300_2094	hypothetical protein CDS	Expression Level	2257588	2258961	1374	reverse	1.09	-1.09	-0.336127	0.0381204	9181	499.22	368.39	312.27	201.23	311.1	271.18	202.39	183.93	299.12	298.248	239.155	0.801868
SAUSA300_2139	putative transporter CDS	Expression Level	2313926	2315119	1194	reverse	1.09	1.09	0.284638	0.0380544	585	36.6	27.01	23.88	18.29	22.81	27.15	28.52	28.24	29.89	22.9975	28.45	1.23709
SAUSA300_2284	hypothetical protein CDS	Expression Level	2456518	2457171	654	forward	1.09	1.09	0.393054	0.0376584	1970	225.05	166.07	145.21	76.35	154.36	198.42	167.87	148.33	210.14	135.498	181.19	1.33722
SAUSA300_1244	mscL CDS	Expression Level	1364027	1364464	438	reverse	1.09	1.09	0.481111	0.0378769	46476.5	7927.66	5850.14	5581.95	3993.19	7556.35	5866.29	9703.21	6240.19	11481.4	5745.41	8322.76	1.44859
SAUSA300_0468	TatD family hydrolase CDS	Expression Level	527793	528566	774	forward	1.08	-1.08	-0.348291	0.03949	7672	740.55	546.48	466.39	526.28	458.36	473.53	362.64	409.66	339.81	499.378	396.41	0.793808
SAUSA300_1699	pseudouridine synthase family 1 protein CDS	Expression Level	1873763	1874458	696	reverse	1.08	-1.08	-0.314941	0.0391513	7664.5	822.74	607.13	704.58	651.17	683.99	574.32	530.44	547.08	507.18	661.717	539.755	0.815688
SAUSA300_0346	hypothetical protein CDS	Expression Level	398115	399797	1683	forward	1.08	1.08	0.342475	0.0388345	409	18.16	13.4	12.56	13.02	13.2	21.77	14.43	12.69	19.68	13.045	17.1425	1.31411
SAUSA300_1575	alaS CDS	Expression Level	1722056	1724686	2631	reverse	1.07	1.07	0.313631	0.0399938	11629.5	330.24	243.7	220.87	253.13	227.72	344.51	277.21	302.67	282.03	236.355	301.605	1.27607
SAUSA300_1793	hypothetical protein CDS	Expression Level	1976504	1977700	1197	reverse	1.07	1.07	0.338612	0.039979	11365.5	709.38	523.48	603.02	401.12	620.92	639.75	730.32	690.69	697.52	537.135	689.57	1.28379
SAUSA300_0542	deoxynucleoside kinase family protein CDS	Expression Level	607959	608576	618	reverse	1.07	1.07	0.43106	0.0399706	1427.5	172.57	127.35	84.35	50.03	103.02	143.81	103.27	104.79	149.41	91.1875	125.32	1.37431
SAUSA300_1434	phiSLT ORF104a-like protein, repressor CDS	Expression Level	1588081	1588410	330	forward	1.07	1.07	0.439448	0.0396975	1555	352.05	259.79	162.78	109.09	204.54	324.82	206.91	189.12	302.78	184.05	255.907	1.39042
SAUSA300_2334	hypothetical protein CDS	Expression Level	2509908	2510546	639	forward	1.07	1.07	0.55436	0.0401458	186	21.75	16.05	12.43	5.83	8.79	18.94	12.64	10.51	24.69	10.775	16.695	1.54942
SAUSA300_2034	kdpA CDS	Expression Level	2195576	2197252	1677	reverse	1.07	1.07	0.607384	0.0406143	97	4.32	3.19	2.7	2.29	2.23	3.23	2.76	2.96	8.26	2.6025	4.3025	1.65322
SAUSA300_1174	hypothetical protein CDS	Expression Level	1292800	1293627	828	forward	1.06	-1.06	-0.270763	0.041482	5417	488.78	360.69	344.01	314.77	342.73	293.69	286.13	292.81	267.24	340.55	284.967	0.836786
SAUSA300_2359	amino acid ABC transporter amino acid-binding protein CDS	Expression Level	2534879	2535658	780	reverse	1.06	1.06	0.303286	0.0414014	52904	5067.34	3739.39	2940.88	2229.77	3630.67	4465.39	3533.75	3722.61	3957.62	3135.18	3919.84	1.25028
SAUSA300_2313	L-lactate permease CDS	Expression Level	2485913	2487511	1599	reverse	1.05	-1.05	-0.4206	0.0428208	138002	6447.97	4758.21	4813.38	5660.44	5758.77	4312.95	3741.35	4589.78	3081.44	5247.7	3931.38	0.749162
SAUSA300_0653	AraC family transcriptional regulator CDS	Expression Level	728961	730940	1980	forward	1.05	-1.05	-0.388697	0.0418954	2887	108.94	80.39	55.65	40.97	64.65	59.26	36.74	33.59	56.51	60.415	46.525	0.77009
SAUSA300_1514	fur CDS	Expression Level	1664812	1665222	411	reverse	1.05	-1.05	-0.278941	0.0424271	497	90.34	66.67	56.87	50.76	57.99	57.36	46.86	39.39	50.04	58.0725	48.4125	0.833656
SAUSA300_0810	hypothetical protein CDS	Expression Level	890448	890792	345	forward	1.05	1.05	0.407761	0.0425504	244	52.84	38.99	28.7	40.39	27.14	52.25	42.89	35.05	58.35	33.805	47.135	1.39432
SAUSA300_0823	hypothetical protein CDS	Expression Level	903623	903937	315	reverse	1.05	1.05	0.547267	0.0419305	238	56.45	41.66	27.94	11.24	31.34	45.04	38.01	31.99	53.67	28.045	42.1775	1.50392
SAUSA300_0776	nuc CDS	Expression Level	866215	866901	687	forward	1.05	1.05	0.5655	0.0417569	18456	2007.09	1481.11	826.12	426.46	1266.22	2032.08	1198.41	1061.55	1878.33	999.977	1542.59	1.54263
SAUSA300_0250	alcohol dehydrogenase, zinc-containing CDS	Expression Level	300548	301573	1026	forward	1.04	-1.04	-0.318204	0.0438138	4850.5	353.2	260.64	274.79	271.17	253.19	228.43	202.35	231.65	198.08	264.948	215.127	0.811963
SAUSA300_1654	proline dipeptidase CDS	Expression Level	1818959	1820014	1056	forward	1.04	1.04	0.308322	0.0435662	3363	237.93	175.58	185.82	178.38	165.56	209.57	226.55	235	221.26	176.335	223.095	1.26518
SAUSA300_1986	hypothetical protein CDS	Expression Level	2144203	2144829	627	forward	1.04	1.04	0.3424	0.0429711	1368	163.01	120.29	113.65	72.31	122.99	121.78	134.39	141.64	152.48	107.31	137.572	1.28201
SAUSA300_2405	hypothetical protein CDS	Expression Level	2590207	2590956	750	forward	1.04	1.04	0.365096	0.0431486	1806	179.9	132.76	96.31	58.65	102.82	142.09	111.9	115.9	138.97	97.635	127.215	1.30297
SAUSA300_1946	phiPVL ORF057-like protein, transcriptional activator RinB CDS	Expression Level	2110992	2111141	150	reverse	1.04	1.04	0.400034	0.0437304	91	45.32	33.45	35.85	26.61	37.45	44.51	45.56	42.99	45.9	33.34	44.74	1.34193
SAUSA300_2346	nirB CDS	Expression Level	2522076	2524481	2406	reverse	1.03	-1.03	-0.706309	0.0444342	18756	582.41	429.79	657.01	799.59	495.91	254.03	449.98	507.77	143.55	595.575	338.832	0.568917
SAUSA300_1890	staphopain A CDS	Expression Level	2055082	2056248	1167	forward	1.03	-1.03	-0.351521	0.0447313	4976	318.56	235.08	180.61	132.69	194.01	194.5	127.66	129.41	130.98	185.598	145.637	0.784695
SAUSA300_1897	sodium-dependent transporter CDS	Expression Level	2062471	2064033	1563	reverse	1.03	-1.03	-0.332986	0.0441251	1480	70.74	52.2	46.84	52.19	39.1	47.73	32.74	34.38	39.81	47.5825	38.665	0.812589
SAUSA300_2536	budA CDS	Expression Level	2736736	2737440	705	reverse	1.03	-1.03	-0.283753	0.0445049	2325	246.39	181.82	174.41	179.8	190.03	151.87	146.12	157.03	149.82	181.515	151.21	0.833044
SAUSA300_2244	ureD CDS	Expression Level	2409675	2410511	837	forward	1.03	1.03	0.273678	0.0448683	460.5	41.1	30.33	24.82	20.02	24.51	35.39	28.95	26.25	32.23	24.92	30.705	1.23214
SAUSA300_2438	sarU CDS	Expression Level	2627241	2627984	744	forward	1.03	1.03	0.510369	0.0450023	113	11.35	8.37	5.83	3.54	6.41	9.76	6.38	6.5	13	6.0375	8.91	1.47578
SAUSA300_2528	hypothetical protein CDS	Expression Level	2729533	2730255	723	reverse	1.02	-1.02	-0.366109	0.0460904	1897	196.03	144.66	109.21	72.19	123.61	102.49	70.15	68.39	110.17	112.418	87.8	0.781017
SAUSA300_1515	ABC transporter permease CDS	Expression Level	1665209	1666072	864	reverse	1.02	-1.02	-0.25248	0.045623	1140	98.58	72.74	58.25	52.04	58.22	61.14	44.06	46.03	54.47	60.3125	51.425	0.852642
SAUSA300_0541	deoxynucleoside kinase family protein CDS	Expression Level	607304	607966	663	reverse	1.02	-1.02	-0.210336	0.0461063	4039	455.14	335.87	329.66	298.25	349.07	303.47	284.68	259.49	308.04	328.212	288.92	0.880283
SAUSA300_2564	estA CDS	Expression Level	2773463	2774224	762	reverse	1.02	1.02	0.269154	0.0453157	1861	182.46	134.65	139.79	104.47	152.58	162.08	164.98	151.11	172.81	132.873	162.745	1.22482
SAUSA300_1365	rpsA CDS	Expression Level	1531972	1533147	1176	reverse	1.02	1.02	0.288537	0.0458376	42949	2728.55	2013.5	2295.9	2147.9	2169.47	2705.39	2699.14	2706.77	2679.9	2156.69	2697.8	1.2509
SAUSA300_1218	ABC transporter permease CDS	Expression Level	1336462	1337193	732	forward	1.02	1.02	0.432688	0.04573	228	23.27	17.17	13.52	7.1	12.67	20.46	13.89	14.68	20.78	12.615	17.4525	1.38347
SAUSA300_2573	isaB CDS	Expression Level	2786065	2786592	528	reverse	1.02	1.02	0.492407	0.0457824	8004	1132.55	835.76	1377.68	1547.25	1420.55	1475.87	2030.79	1721.44	2539.86	1295.31	1941.99	1.49925
SAUSA300_1397	phiSLT ORF213-like protein, major tail protein CDS	Expression Level	1564738	1565379	642	reverse	1.02	1.02	0.556561	0.045923	53	6.17	4.55	6.09	7.16	4.77	6.63	10.03	10.46	8.42	5.6425	8.885	1.57466
SAUSA300_1794	hypothetical protein CDS	Expression Level	1977991	1978089	99	reverse	1.02	1.02	0.691754	0.045454	32	24.15	17.82	11.73	12.17	18.91	37.93	33.09	8.14	24.65	15.1575	25.9525	1.71219
SAUSA300_0305	formate/nitrite transporter family protein CDS	Expression Level	354436	355131	696	reverse	1.01	-1.01	-0.364087	0.0469222	16900	1814.11	1338.7	1489.07	1022.71	1499.57	948.65	1158.74	1110.17	914.81	1337.51	1033.09	0.772398
SAUSA300_0037	ccrB CDS	Expression Level	45892	47520	1629	reverse	1.01	-1.01	-0.239949	0.0467427	1226.5	56.25	41.51	31.91	28.53	31.46	31.35	27.53	25.86	29.69	33.3525	28.6075	0.857732
SAUSA300_0231	ABC transporter substrate-binding protein CDS	Expression Level	278824	280299	1476	reverse	1.01	1.01	0.347483	0.0470355	1161	58.77	43.37	43.56	42.4	49.13	55.92	60.84	63.63	50.72	44.615	57.7775	1.29502
SAUSA300_2263	putative transposase CDS	Expression Level	2431859	2432173	315	forward	1.01	1.01	0.37545	0.0474491	128	30.36	22.4	18.82	18.53	18.64	24.11	23.67	23.03	34.72	19.5975	26.3825	1.34622
SAUSA300_0218	sensor histidine kinase family protein CDS	Expression Level	257470	259026	1557	reverse	1	-1	-0.333228	0.0487711	1374.5	65.95	48.67	47.65	53.33	41.93	41.97	33.41	41.2	38.26	47.895	38.71	0.808226
SAUSA300_0676	anion transporter family protein CDS	Expression Level	749535	751088	1554	forward	1	-1	-0.293739	0.0482243	2026	97.4	71.88	71.38	81.28	68.58	61.59	56.55	58.1	68.81	73.28	61.2625	0.836006
SAUSA300_1752	hsdM CDS	Expression Level	1936836	1938575	1740	reverse	1	1	0.306386	0.0487362	3738	160.5	118.44	100.55	68.43	102.34	123.45	113.44	129.38	118.8	97.44	121.267	1.24454
SAUSA300_1887	pcrB CDS	Expression Level	2051651	2052343	693	reverse	1	1	0.547725	0.0486815	2154	232.22	171.36	80.12	54.56	99.49	209.29	112.87	92.58	204.92	101.383	154.915	1.52803
SAUSA300_1433	putative phage regulatory protein CDS	Expression Level	1587729	1587929	201	reverse	1	1	0.787244	0.0484632	16	5.95	4.39	3.34	0.75	3.39	6.23	5.06	4.01	7.8	2.9675	5.775	1.94608
SAUSA300_1117	rpmB CDS	Expression Level	1222920	1223108	189	reverse	0.99	-0.99	-0.533682	0.0499959	174808	69101.2	50992.5	58188.7	36140.3	54624.3	20529.2	38925	21035.6	57684.7	49986.4	34543.6	0.69106
SAUSA300_0177	hypothetical protein CDS	Expression Level	198827	199858	1032	forward	0.99	-0.99	-0.335823	0.0504504	13177.5	953.98	703.98	636.4	738.41	676.81	711.67	566.73	454.23	494.27	688.9	556.725	0.808136
SAUSA300_0251	putative teichoic acid biosynthesis protein CDS	Expression Level	301595	303283	1689	forward	0.99	-0.99	-0.285809	0.0495573	10323.5	456.65	336.98	307.51	322.96	271.48	283.01	240.32	261.19	246.56	309.733	257.77	0.832234
SAUSA300_1665	hypothetical protein CDS	Expression Level	1830666	1831130	465	forward	0.99	-0.99	-0.272409	0.0498036	2189	351.71	259.54	265.34	243.12	285.92	241.02	191.41	229.71	223.59	263.48	221.433	0.840415
SAUSA300_2045	HD domain-containing protein CDS	Expression Level	2209966	2210613	648	forward	0.99	-0.99	-0.239326	0.0494012	2747.5	316.77	233.76	212.05	193.87	204.52	215.32	158.27	172.71	180.96	211.05	181.815	0.861478
SAUSA300_1481	hypothetical protein CDS	Expression Level	1634116	1635963	1848	reverse	0.99	0.99	0.351858	0.0502108	977	39.5	29.15	29.08	21.99	37.03	31.88	39.21	34.1	47.75	29.3125	38.235	1.30439
SAUSA300_1950	hypothetical protein CDS	Expression Level	2112532	2112774	243	reverse	0.99	0.99	0.544972	0.0500078	64	19.68	14.52	11.57	17.36	5.6	19.06	17.43	17.42	24.39	12.2625	19.575	1.59633
SAUSA300_1392	phiSLT ORF191-like protein CDS	Expression Level	1556545	1557369	825	reverse	0.99	0.99	0.550343	0.0502159	38.5	3.49	2.57	3.19	2.19	4.13	3.59	4.86	3.01	6.39	3.02	4.4625	1.47765
SAUSA300_1741	putative lipoprotein CDS	Expression Level	1924777	1924932	156	forward	0.99	0.99	0.567039	0.0504571	73.5	35.2	25.98	19.59	13.04	17.46	33.43	27.51	12.92	45.81	19.0175	29.9175	1.57316
SAUSA300_1326	putative cell wall enzyme EbsB CDS	Expression Level	1456351	1456752	402	forward	0.99	0.99	0.611945	0.0494808	499	92.74	68.44	41.73	12.83	45.73	71.72	59.85	46.12	92.24	42.1825	67.4825	1.59977
SAUSA300_0986	cytochrome D ubiquinol oxidase, subunit I CDS	Expression Level	1080902	1082263	1362	forward	0.98	-0.98	-0.407255	0.0520832	2532.5	138.92	102.51	64.27	47.75	60.99	68.78	40.55	36.94	62.03	68.88	52.075	0.756025
SAUSA300_0279	hypothetical protein CDS	Expression Level	330898	333927	3030	forward	0.98	0.98	0.382707	0.0516258	1556.5	38.38	28.32	25.77	15.13	27.05	39.04	26.82	22.15	41.56	24.0675	32.3925	1.3459
SAUSA300_0157	cap5F CDS	Expression Level	179173	180282	1110	forward	0.98	0.98	0.455064	0.0517023	105	7.07	5.22	3.77	3.6	5.29	6.69	4.78	4.3	9.38	4.47	6.2875	1.4066
SAUSA300_1383	phiSLT ORF484-like protein, lysin CDS	Expression Level	1548477	1549931	1455	reverse	0.98	0.98	0.762139	0.0510011	58.5	3	2.22	1.09	1.35	2.05	1.69	1.63	2.03	7.82	1.6775	3.2925	1.96274
SAUSA300_2226	moaB CDS	Expression Level	2393905	2394411	507	reverse	0.97	-0.97	-0.357255	0.0532046	1027.5	151.41	111.73	88.83	112.68	82.26	93.08	72.18	77.78	70.22	98.875	78.315	0.792061
SAUSA300_2036	kdpE CDS	Expression Level	2200181	2200876	696	forward	0.97	0.97	0.320651	0.0530991	254	27.27	20.12	19.62	15.74	19.2	29.97	20.77	17.47	27.48	18.67	23.9225	1.28133
SAUSA300_0308	ABC transporter permease CDS	Expression Level	358527	359576	1050	forward	0.97	0.97	0.576681	0.0531887	2316.5	164.83	121.63	242.29	262.71	207.2	269.27	366.56	440.05	241.07	208.457	329.237	1.5794
SAUSA300_2418	hypothetical protein CDS	Expression Level	2604634	2605056	423	reverse	0.97	0.97	0.641103	0.0522825	2433	429.72	317.11	843.43	992.63	617.75	780.05	1487.88	1373.74	1081.43	692.73	1180.78	1.70452
SAUSA300_0148	hypothetical protein CDS	Expression Level	168223	168426	204	forward	0.97	0.97	0.785404	0.05275	9	3.3	2.43	3.89	4.06	3.34	4.5	5.54	3.95	13.67	3.43	6.915	2.01603
SAUSA300_0907	GTP pyrophosphokinase CDS	Expression Level	994318	994953	636	forward	0.96	0.96	0.313654	0.0539566	3421	401.87	296.55	215	166.68	267.4	371.13	254.76	245.37	327.01	236.407	299.567	1.26717
SAUSA300_0198	hypothetical protein CDS	Expression Level	232785	233708	924	forward	0.95	-0.95	-0.331815	0.0561746	2053.5	166.04	122.53	151.82	148.02	134.49	98.13	113.81	113.05	125.63	139.215	112.655	0.809216
SAUSA300_1004	hypothetical protein CDS	Expression Level	1099705	1100124	420	forward	0.95	-0.95	-0.330344	0.0562364	6863	1220.82	900.89	1008.49	1045.63	973.57	669.59	881.3	691.93	948.47	982.145	797.822	0.812327
SAUSA300_0247	putative teichoic acid biosynthesis protein B CDS	Expression Level	296272	297966	1695	forward	0.95	-0.95	-0.329657	0.0552959	6107	269.18	198.64	176.56	186.73	158.23	173.13	122.45	155.52	127.97	180.04	144.768	0.804085
SAUSA300_0551	putative GTP cyclohydrolase CDS	Expression Level	625847	626725	879	reverse	0.95	-0.95	-0.23049	0.0552101	6735.5	572.49	422.46	430.63	338.53	469.16	385.21	319.45	336.5	397.77	415.195	359.732	0.866418
SAUSA300_1064	TRAP family protein CDS	Expression Level	1163706	1165262	1557	forward	0.95	0.95	0.295606	0.055704	563	27.02	19.94	18.41	18.19	17.49	23.8	22.13	17.17	31.01	18.5075	23.5275	1.27124
SAUSA300_0477	glmU CDS	Expression Level	533647	534999	1353	forward	0.94	-0.94	-0.442283	0.0572113	6172	340.81	251.5	129.04	135.57	144.82	174.76	85.7	84.11	144.28	165.232	122.213	0.73964
SAUSA300_1600	obgE CDS	Expression Level	1753721	1755013	1293	reverse	0.94	-0.94	-0.291413	0.0575438	7864.5	454.42	335.34	242.27	230.81	227.5	277.68	186.38	176.08	218.04	258.98	214.545	0.828423
SAUSA300_1791	cbf1 CDS	Expression Level	1972640	1973581	942	reverse	0.94	-0.94	-0.27798	0.0573281	9402.5	745.72	550.3	595.87	632.43	623.38	513.95	497.97	484.22	527.75	600.495	505.973	0.842592
SAUSA300_2243	ureG CDS	Expression Level	2409061	2409675	615	forward	0.94	0.94	0.277383	0.0567019	457	55.52	40.97	28.87	26.57	34.88	42.67	40.22	36.16	42.09	32.8225	40.285	1.22736
SAUSA300_0175	putative lipoprotein CDS	Expression Level	197082	198056	975	forward	0.94	0.94	0.343586	0.0564627	6575	503.82	371.79	294.46	301.42	252.3	539.17	379.46	326.04	346.23	304.993	397.725	1.30405
SAUSA300_1609	type III leader peptidase family protein CDS	Expression Level	1760212	1760919	708	reverse	0.94	0.94	0.505836	0.0570744	208	21.95	16.2	15.67	7.39	13.22	21.39	17.95	9.58	29.3	13.12	19.555	1.49047
SAUSA300_0900	putative competence protein CDS	Expression Level	988576	988833	258	forward	0.94	0.94	0.533271	0.0574689	76.5	22.15	16.35	13.74	5.98	15.18	22.16	18.83	10.42	25.17	12.8125	19.145	1.49424
SAUSA300_0448	treP CDS	Expression Level	504214	505641	1428	forward	0.93	-0.93	-0.358165	0.0592412	4038.5	211.29	155.92	179.65	181.93	168.92	123.19	132.45	158.3	125.08	171.605	134.755	0.785263
SAUSA300_0742	uvrA CDS	Expression Level	825938	828784	2847	forward	0.93	-0.93	-0.31784	0.0585147	7375.5	193.55	142.83	135.15	159.41	128.83	130.17	107.36	118	106.36	141.555	115.472	0.815743
SAUSA300_0571	lipoate-protein ligase A family protein CDS	Expression Level	645340	646104	765	forward	0.93	-0.93	-0.280305	0.0580613	15205	1484.95	1095.8	1084.83	1073.62	1041.65	1045.86	844.86	893.6	804.5	1073.97	897.205	0.835406
SAUSA300_2259	putative transcriptional regulator CDS	Expression Level	2428549	2429472	924	reverse	0.93	-0.93	-0.227172	0.0589402	2466	199.39	147.14	128.97	130.58	136.15	120.57	118.33	113.71	118.08	135.71	117.672	0.867088
SAUSA300_2374	ABC transporter ATP-binding/permease CDS	Expression Level	2551358	2553091	1734	reverse	0.93	0.93	0.358509	0.0593723	377	16.24	11.99	8.25	5.73	8.88	12.71	9.93	8.68	14.32	8.7125	11.41	1.30961
SAUSA300_2355	putative lipoprotein CDS	Expression Level	2531490	2531837	348	reverse	0.93	0.93	0.405346	0.0587214	1816	389.87	287.7	234.7	130.4	293.26	272.17	341.62	316.59	333.19	236.515	315.892	1.33561
SAUSA300_2606	hisF CDS	Expression Level	2834237	2834995	759	reverse	0.93	0.93	0.458259	0.0591176	169.5	16.68	12.31	8.13	10.82	6.28	14.62	12.28	8.67	19.4	9.385	13.7425	1.4643
SAUSA300_2300	TetR family transcriptional regulator CDS	Expression Level	2472465	2473016	552	forward	0.93	0.93	0.542167	0.0596323	3001	406.17	299.73	156.65	74.36	272.93	313.54	294.04	239.75	357.59	200.918	301.23	1.49927
SAUSA300_1386	phiETA ORF59-like protein CDS	Expression Level	1550725	1550889	165	reverse	0.93	0.93	0.701006	0.0591078	9.5	4.3	3.17	3.89	4.79	5.16	6.32	5.82	8.55	9.24	4.2525	7.4825	1.75955
SAUSA300_2347	nirR CDS	Expression Level	2524547	2525278	732	reverse	0.92	-0.92	-0.534709	0.0604353	13698	1398.08	1031.7	1700.53	1115.53	1329.78	671.02	1157.84	1071.45	537.84	1294.38	859.538	0.664051
SAUSA300_0694	hypothetical protein CDS	Expression Level	769437	770021	585	reverse	0.92	-0.92	-0.394111	0.0601908	1095	139.84	103.2	71.87	52.91	77.99	73.04	47.3	36.52	78.06	76.4925	58.73	0.767788
SAUSA300_2246	hypothetical protein CDS	Expression Level	2411475	2411801	327	reverse	0.92	-0.92	-0.382898	0.0597603	1835.5	419.37	309.47	368.45	410.55	402.42	232.23	337.48	274.67	315.28	372.723	289.915	0.777831
SAUSA300_1046	sdhC CDS	Expression Level	1144793	1145407	615	forward	0.92	-0.92	-0.379292	0.0603481	2258.5	274.37	202.47	248.82	285.65	190.16	193.09	166.95	188.32	178.97	231.775	181.832	0.784522
SAUSA300_2604	hypothetical protein CDS	Expression Level	2833236	2833448	213	reverse	0.92	-0.92	-0.332891	0.0600357	331	116.1	85.68	73.74	61.53	84.72	60.33	55.15	44.15	85.1	76.4175	61.1825	0.800635
SAUSA300_2491	1-pyrroline-5-carboxylate dehydrogenase CDS	Expression Level	2693539	2695083	1545	reverse	0.92	-0.92	-0.316137	0.0603091	1704	82.4	60.81	68.31	76.73	68.53	60.01	55.2	54.44	55.5	68.595	56.2875	0.820577
SAUSA300_1167	pnpA CDS	Expression Level	1282061	1284157	2097	forward	0.92	-0.92	-0.310161	0.0612003	26088	929.45	685.88	594.97	615.49	518.98	504.92	489.84	530.89	431.01	603.83	489.165	0.810104
SAUSA300_1522	dnaG CDS	Expression Level	1672626	1674425	1800	reverse	0.92	-0.92	-0.307809	0.0619769	10841.5	449.99	332.07	256.75	183.58	266.84	257.07	173.95	159.92	260.28	259.81	212.805	0.819079
SAUSA300_2083	acetyltransferase CDS	Expression Level	2245725	2246585	861	reverse	0.92	-0.92	-0.305304	0.0618784	559	48.51	35.79	27.18	19.68	31.44	24.72	20.6	19.51	27.84	28.5225	23.1675	0.812253
SAUSA300_1782	hemH CDS	Expression Level	1964135	1965058	924	reverse	0.92	-0.92	-0.295114	0.0604793	3986	322.29	237.83	167.83	154.58	157.43	188.44	124.63	131.59	145.81	179.418	147.618	0.82276
SAUSA300_2468	acetyltransferase CDS	Expression Level	2664128	2664619	492	forward	0.92	-0.92	-0.291358	0.0608762	528	80.18	59.17	56.52	38.88	61.59	46.64	37.65	39.6	54.03	54.04	44.48	0.823094
SAUSA300_2379	putative transporter protein CDS	Expression Level	2558445	2559656	1212	forward	0.92	-0.92	-0.275936	0.0615261	5022	309.57	228.44	187.47	133.48	171.22	179.02	119.48	130.7	172.93	180.153	150.532	0.835584
SAUSA300_0645	DNA-binding response regulator CDS	Expression Level	719018	719692	675	forward	0.92	-0.92	-0.233547	0.0622566	1061.5	117.49	86.7	83.93	82.57	82.85	71.71	68.27	64.69	87.92	84.0125	73.1475	0.870674
SAUSA300_1884	CamS sex pheromone cAM373 CDS	Expression Level	2046243	2047442	1200	reverse	0.92	-0.92	-0.221377	0.0605488	7630.5	475.07	350.57	315.74	322.88	347.84	295.34	281.44	286.35	302.48	334.257	291.403	0.87179
SAUSA300_0568	hypothetical protein CDS	Expression Level	642046	642696	651	reverse	0.92	0.92	0.254353	0.0613187	2059	236.3	174.37	161.42	128.24	175.99	204.65	188.95	195.65	183.27	160.005	193.13	1.20702
SAUSA300_1787	HIT family protein CDS	Expression Level	1969133	1969555	423	forward	0.92	0.92	0.3058	0.0619166	6875	1214.28	896.06	1027.2	944.56	1020.19	1157.06	1249.95	1324.82	1174.76	972.002	1226.65	1.26198
SAUSA300_1492	hypothetical protein CDS	Expression Level	1646167	1646748	582	forward	0.92	0.92	0.315839	0.0602996	5871	753.66	556.15	529.11	337.24	579.29	547.02	659.96	590.52	728.34	500.447	631.46	1.26179
SAUSA300_0393	hypothetical protein CDS	Expression Level	444742	445101	360	reverse	0.92	0.92	0.340817	0.061021	235	48.77	35.99	33.78	36.4	24.59	42.65	38.91	38.07	53.86	32.69	43.3725	1.32678
SAUSA300_1408	phage helicase CDS	Expression Level	1573108	1574379	1272	reverse	0.92	0.92	0.368991	0.0603961	233	13.69	10.1	6.89	8.17	5.96	12.14	8.35	8.4	13.22	7.78	10.5275	1.35315
SAUSA300_0232	hypothetical protein CDS	Expression Level	280497	280853	357	reverse	0.92	0.92	0.384462	0.0609017	266	55.67	41.08	48.27	54.85	44.35	58.2	64.54	70.38	62.25	47.1375	63.8425	1.35439
SAUSA300_0361	ParB-like partition protein CDS	Expression Level	415027	415872	846	forward	0.92	0.92	0.418746	0.0607064	1859	164.17	121.15	72.74	44.25	82.7	124.48	93.19	80.68	140.41	80.21	109.69	1.36754
SAUSA300_0080	hypothetical protein CDS	Expression Level	89207	89299	93	forward	0.92	0.92	0.461734	0.0614581	313	251.45	185.55	185.31	98.8	183.05	145.36	263.56	252.82	252.08	163.178	228.455	1.40004
SAUSA300_0371	hypothetical protein CDS	Expression Level	423017	423385	369	forward	0.92	0.92	0.487899	0.0611143	48	9.72	7.17	5.96	5.92	7.38	10.4	6.73	7.28	13.7	6.6075	9.5275	1.44192
SAUSA300_0753	hypothetical protein CDS	Expression Level	839406	840308	903	reverse	0.92	0.92	0.576851	0.0610605	1697	140.4	103.61	157.82	191.33	124.05	174.02	259.3	327.63	146.12	144.202	226.768	1.57256
SAUSA300_0110	GntR family transcriptional regulator CDS	Expression Level	123924	125321	1398	forward	0.92	0.92	0.663484	0.0622261	693	37.03	27.33	10.05	4.9	13.15	28.83	15.35	12.01	39.02	13.8575	23.8025	1.71766
SAUSA300_2493	hypothetical protein CDS	Expression Level	2696111	2696302	192	forward	0.91	-0.91	-0.401803	0.062602	346	134.64	99.35	78.3	61.19	56.74	42.16	59.42	47.58	76.71	73.895	56.4675	0.764159
SAUSA300_2512	glyoxalase family protein CDS	Expression Level	2716696	2717073	378	reverse	0.91	-0.91	-0.287417	0.0631502	265.5	52.48	38.72	34.76	27.8	37.83	31.46	25.7	26.48	30.89	34.7775	28.6325	0.823305
SAUSA300_0836	dltB CDS	Expression Level	915866	917080	1215	forward	0.91	-0.91	-0.248318	0.0633078	12326	757.93	559.31	490.1	478.95	590.84	519.83	447.67	416.67	424.52	529.8	452.173	0.853478
SAUSA300_0363	hypothetical protein CDS	Expression Level	416940	417143	204	forward	0.91	-0.91	-0.217048	0.0625474	1189.5	435.63	321.47	265.72	249.76	269.54	280.01	215.38	218.33	253.97	276.623	241.923	0.874558
SAUSA300_0277	putative staphyloxanthin biosynthesis protein CDS	Expression Level	329380	330273	894	reverse	0.91	0.91	0.463525	0.0639008	1136	94.94	70.06	47.78	23.08	54.46	78.32	59.51	46.14	94.07	48.845	69.51	1.42307
SAUSA300_1207	hypothetical protein CDS	Expression Level	1328687	1329271	585	forward	0.91	0.91	0.639391	0.0635539	206	26.31	19.41	6.58	4.06	13.53	19.4	13.81	10.45	28.9	10.895	18.14	1.66498
SAUSA300_2443	gntK CDS	Expression Level	2637745	2639298	1554	reverse	0.9	-0.9	-0.416804	0.0659139	374	17.98	13.27	12.49	17.54	9.86	10.93	8.83	7.78	13.52	13.29	10.265	0.772385
SAUSA300_0528	rpoC CDS	Expression Level	589269	592865	3597	forward	0.9	-0.9	-0.397909	0.0644148	72222	1500.08	1106.97	953.17	1160.55	794.14	1000.5	689.65	791.53	584.89	1003.71	766.643	0.763811
SAUSA300_2599	tetR CDS	Expression Level	2825887	2826447	561	reverse	0.9	-0.9	-0.391988	0.0653895	3369	448.67	331.09	287.69	187.82	286.15	164.52	233.56	140.82	298.11	273.188	209.253	0.765967
SAUSA300_0481	mfd CDS	Expression Level	537797	541303	3507	forward	0.9	-0.9	-0.297472	0.0642781	11688.5	249.01	183.75	179.96	194.69	163.34	170.96	137.69	151.88	136.13	180.435	149.165	0.826697
SAUSA300_0496	lysS CDS	Expression Level	554152	555639	1488	forward	0.9	-0.9	-0.294324	0.0654715	17859	896.69	661.7	644.22	636.87	526.03	550	487.03	535.89	460.99	617.205	508.478	0.823839
SAUSA300_0589	aldo/keto reductase family protein CDS	Expression Level	662761	663699	939	forward	0.9	-0.9	-0.261582	0.0658242	2384	189.68	139.97	126.84	130.82	117.84	127.09	98.28	107.89	104.13	128.868	109.347	0.848527
SAUSA300_0271	ABC transporter ATP-binding protein CDS	Expression Level	323345	324004	660	reverse	0.9	0.9	0.318238	0.0650056	288.5	32.66	24.1	25.42	19.74	28.89	38.44	27.38	22.9	36.31	24.5375	31.2575	1.27387
SAUSA300_0591	acetyltransferase CDS	Expression Level	664615	665091	477	forward	0.9	0.9	0.471131	0.0658475	4020	629.64	464.64	284.42	136.42	394.18	469.65	452.4	351.38	537.69	319.915	452.78	1.41531
SAUSA300_0515	cysS CDS	Expression Level	577088	578488	1401	forward	0.89	-0.89	-0.454426	0.0674927	6354.5	338.87	250.06	259.28	397.79	199.46	227.27	189.62	221.86	178.62	276.647	204.343	0.738639
SAUSA300_0658	LysR family transcriptional regulator CDS	Expression Level	734107	734973	867	forward	0.89	-0.89	-0.357204	0.0665935	3913	337.19	248.83	349.4	297.35	325.35	217.14	241.54	271.04	230.39	305.233	240.028	0.786376
SAUSA300_0677	putative deoxyribodipyrimidine photolyase CDS	Expression Level	751174	752547	1374	forward	0.89	-0.89	-0.31696	0.0661377	2117	115.11	84.95	96.6	105.96	86.23	79.68	76.29	75.98	74.02	93.435	76.4925	0.818671
SAUSA300_2433	phosphoglucomutase/phosphomannomutase family protein CDS	Expression Level	2618195	2620003	1809	forward	0.89	-0.89	-0.290475	0.0660031	1766	72.94	53.82	43.78	31.31	44.42	44.56	29.85	27.85	41.19	43.3325	35.8625	0.827612
SAUSA300_1922	sak CDS	Expression Level	2088425	2088916	492	reverse	0.89	-0.89	-0.273901	0.0671081	1880	285.48	210.67	198.99	193.95	214.18	160.96	186.65	171.77	163.32	204.447	170.675	0.834811
SAUSA300_0838	dltD CDS	Expression Level	917331	918506	1176	forward	0.89	-0.89	-0.270877	0.0674014	16283.5	1034.49	763.39	710.61	690.07	844.44	693.86	613.65	642.36	569.14	752.128	629.752	0.837295
SAUSA300_0422	hypothetical protein CDS	Expression Level	473809	474123	315	forward	0.89	-0.89	-0.259579	0.0674744	947	224.61	165.75	183.43	138.08	191.31	144.25	141.1	118.15	172.36	169.642	143.965	0.848638
SAUSA300_1255	fmtC CDS	Expression Level	1381454	1383976	2523	forward	0.89	0.89	0.193555	0.0660881	14094	417.35	307.98	244.91	234.63	254.91	348.35	292.7	251.03	325.31	260.608	304.347	1.16784
SAUSA300_1636	polA CDS	Expression Level	1790626	1793256	2631	reverse	0.89	0.89	0.246995	0.0676317	8410.5	238.83	176.24	182.74	171.61	169.62	220.71	209.74	213.84	203.61	175.053	211.975	1.21092
SAUSA300_2523	hypothetical protein CDS	Expression Level	2725766	2726134	369	reverse	0.89	0.89	0.342057	0.0674146	133	26.93	19.87	15.98	17.25	19.84	25.67	18.37	23.85	26.33	18.235	23.555	1.29175
SAUSA300_1389	phiSLT ORF636-like protein CDS	Expression Level	1552737	1554647	1911	reverse	0.89	0.89	0.358288	0.0662393	205	8.01	5.91	5.21	3.82	5.3	5.76	6.21	5.2	9.51	5.06	6.67	1.31818
SAUSA300_2055	murA CDS	Expression Level	2218346	2219611	1266	reverse	0.89	0.89	0.407043	0.0672471	12407	732.18	540.31	509.99	583.37	428.54	675.45	688.51	887.11	543.65	515.553	698.68	1.35521
SAUSA300_1457	malR CDS	Expression Level	1611316	1612335	1020	reverse	0.88	-0.88	-0.621845	0.0697668	377.5	27.65	20.4	45.41	84.4	38.64	28.35	32.45	33.52	27.34	47.2125	30.415	0.644215
SAUSA300_1041	hypothetical protein CDS	Expression Level	1137213	1137734	522	forward	0.88	-0.88	-0.328537	0.0681706	995.5	142.48	105.14	72.82	49.27	81.37	67.86	55.29	49.16	73.71	77.15	61.505	0.797213
SAUSA300_0098	hypothetical protein CDS	Expression Level	108306	108788	483	forward	0.88	-0.88	-0.240445	0.0690009	719.5	111.29	82.13	82.62	69.47	72.78	69.54	55.07	59.11	81.83	76.75	66.3875	0.864984
SAUSA300_0918	diacylglycerol glucosyltransferase CDS	Expression Level	1007012	1008187	1176	reverse	0.88	0.88	0.330897	0.0692209	7354.5	467.23	344.79	322.16	179.07	341.48	356.22	386.02	372.05	391.69	296.875	376.495	1.26819
SAUSA300_0780	hypothetical protein CDS	Expression Level	868606	869175	570	reverse	0.88	0.88	0.465464	0.0690161	732	95.94	70.8	41.38	24.58	43.01	77.3	53.11	38.42	88.52	44.9425	64.3375	1.43155
SAUSA300_0906	hypothetical protein CDS	Expression Level	993954	994301	348	forward	0.88	0.88	0.480359	0.0692271	1239	266	196.29	100.18	68.07	129.39	221.93	142.49	104.43	248.42	123.483	179.317	1.45217
SAUSA300_0564	hypothetical protein CDS	Expression Level	638953	639333	381	forward	0.87	-0.87	-0.422068	0.0701787	1032	202.37	149.33	108.19	66.52	148.12	122.22	67.45	64	97.1	118.04	87.6925	0.742905
SAUSA300_0746	TPR domain-containing protein CDS	Expression Level	831724	833163	1440	forward	0.87	-0.87	-0.230079	0.0716212	4438	230.26	169.91	128.29	118.54	116.44	133.29	104.52	94.84	129.66	133.295	115.577	0.867081
SAUSA300_2326	transcription regulatory protein CDS	Expression Level	2501327	2503432	2106	forward	0.87	0.87	0.237098	0.0718663	3544.5	125.74	92.79	85.49	68.88	95.83	105.22	97.96	104.63	101.4	85.7475	102.303	1.19307
SAUSA300_0417	tandem lipoprotein CDS	Expression Level	469538	470353	816	forward	0.87	0.87	0.299338	0.0701985	294	26.92	19.86	17.52	14.17	20.24	21.83	21.66	16.88	29.48	17.9475	22.4625	1.25157
SAUSA300_2108	mtlD CDS	Expression Level	2276832	2277938	1107	forward	0.87	0.87	0.385846	0.0716161	1046.5	70.63	52.12	61.91	76.34	59.9	85.82	85.35	94.3	73.8	62.5675	84.8175	1.35562
SAUSA300_0161	cap5J CDS	Expression Level	183167	184333	1167	forward	0.87	0.87	0.449543	0.0714045	206	13.19	9.73	7.49	6.74	6.86	12.19	7.5	6.5	18.3	7.705	11.1225	1.44354
SAUSA300_1523	hypothetical protein CDS	Expression Level	1674486	1675304	819	reverse	0.86	-0.86	-0.281837	0.073564	3074	280.42	206.93	223.29	230.13	227.39	175.26	175.36	197.84	193.88	221.935	185.585	0.836213
SAUSA300_0835	dltA CDS	Expression Level	914412	915869	1458	forward	0.86	0.86	0.268707	0.0724103	16966.5	869.4	641.57	448.68	428.73	604.52	802.79	588.04	523.46	703.05	530.875	654.335	1.23256
SAUSA300_0158	cap5G CDS	Expression Level	180286	181410	1125	forward	0.86	0.86	0.423593	0.0734198	103	6.84	5.05	4.75	4.55	3.25	6.71	4.57	4.42	9.41	4.4	6.2775	1.4267
SAUSA300_2278	hutU CDS	Expression Level	2449606	2451267	1662	reverse	0.86	0.86	0.437488	0.072993	185.5	8.34	6.15	6.45	5.96	5.33	5.82	6.49	8.25	13.61	5.9725	8.5425	1.43031
SAUSA300_2154	lacB CDS	Expression Level	2331781	2332296	516	reverse	0.86	0.86	0.665199	0.0735374	22	3.19	2.35	2.66	2.04	2.14	1.46	4.05	4.17	6.92	2.2975	4.15	1.80631
SAUSA300_1797	hypothetical protein CDS	Expression Level	1980188	1980652	465	reverse	0.85	-0.85	-0.578261	0.0743233	5156	828.41	611.32	282.82	136.22	337.54	274.58	160.81	110.37	336.79	341.975	220.637	0.645186
SAUSA300_2562	hypothetical protein CDS	Expression Level	2772540	2772641	102	reverse	0.85	-0.85	-0.391865	0.0760157	5165	3783.17	2791.75	2621.51	2654.5	2445.86	1398.2	2483.85	1447.62	2797.31	2628.41	2031.74	0.772995
SAUSA300_0139	putative tetracycline resistance protein CDS	Expression Level	157791	159143	1353	forward	0.85	-0.85	-0.341421	0.0749539	484.5	26.75	19.74	16.28	16.09	11.7	14.03	9.98	10.18	17.39	15.9525	12.895	0.808337
SAUSA300_0748	hypothetical protein CDS	Expression Level	835045	835956	912	forward	0.85	-0.85	-0.280734	0.0747738	2015.5	165.11	121.84	125.07	131.35	108.17	107.1	97.72	104.38	98.33	121.608	101.882	0.837798
SAUSA300_0841	hypothetical protein CDS	Expression Level	919494	920558	1065	reverse	0.85	-0.85	-0.2188	0.0745845	4919.5	345.11	254.67	264.04	226.65	236.49	218.66	210.1	213.39	213.33	245.463	213.87	0.871294
SAUSA300_1187	hypothetical protein CDS	Expression Level	1305857	1306348	492	forward	0.85	-0.85	-0.212666	0.0759716	3285.5	498.91	368.17	335.99	336.85	346	345.76	282.5	288.1	302.54	346.753	304.725	0.878797
SAUSA300_0596	argS CDS	Expression Level	669172	670833	1662	forward	0.85	-0.85	-0.196531	0.0756846	14264.5	641.23	473.19	388.64	308.99	421.49	373.52	331.08	296.68	408.48	398.077	352.44	0.885355
SAUSA300_1345	asnC CDS	Expression Level	1509688	1510980	1293	reverse	0.85	-0.85	-0.187085	0.0748312	22359	1291.93	953.37	897.86	828.53	957.42	856.12	794.95	765.82	829.84	909.295	811.683	0.89265
SAUSA300_1940	phage portal protein CDS	Expression Level	2106482	2107669	1188	reverse	0.85	0.85	0.241928	0.0759979	482	30.31	22.37	17.98	19.3	20.78	23.64	22.63	23.07	27.88	20.1075	24.305	1.20875
SAUSA300_1424	hypothetical protein CDS	Expression Level	1583418	1583975	558	reverse	0.85	0.85	0.686965	0.0752669	14.5	1.94	1.43	1.81	2.7	1.22	2.47	3.44	1.44	6.25	1.79	3.4	1.89944
SAUSA300_1422	phiSLT ORF65-like protein CDS	Expression Level	1581200	1581385	186	reverse	0.85	0.85	0.879582	0.0761746	5	2.01	1.48	0.49	0.81	0.92	2.24	2.13	0.36	4.45	0.925	2.295	2.48108
SAUSA300_1735	menC CDS	Expression Level	1919574	1920575	1002	reverse	0.84	-0.84	-0.257476	0.0777957	1561.5	116.43	85.92	77.21	77.95	67.36	79.74	54.62	61.75	67.28	77.11	65.8475	0.853942
SAUSA300_1994	scrB CDS	Expression Level	2151023	2152507	1485	reverse	0.84	0.84	0.19012	0.0769506	7803.5	392.6	289.71	257.18	191.76	225.72	303.34	262.8	248.36	302.67	241.093	279.293	1.15845
SAUSA300_1590	GTP pyrophosphokinase CDS	Expression Level	1740946	1743156	2211	reverse	0.84	0.84	0.218226	0.0775147	20904.5	706.38	521.26	484.04	376.63	529.76	552.2	546.45	559.15	594.81	477.922	563.153	1.17833
SAUSA300_1053	formyl peptide receptor-like 1 inhibitory protein CDS	Expression Level	1151358	1151759	402	reverse	0.84	0.84	0.286316	0.0764033	1675	311.3	229.72	206.9	154.94	226.98	265.3	239.11	180.14	342.74	204.635	256.822	1.25503
SAUSA300_0147	5' nucleotidase family protein CDS	Expression Level	166604	168139	1536	forward	0.84	0.84	0.31046	0.0763119	956	46.5	34.31	38.71	40.75	33.91	43.71	47.36	49.77	47.77	36.92	47.1525	1.27715
SAUSA300_0129	acetoin reductase CDS	Expression Level	147172	147948	777	forward	0.84	0.84	0.395483	0.0763137	4674	449.42	331.65	476.94	495.22	469.51	466.98	696.61	618	643.13	443.33	606.18	1.36733
SAUSA300_0870	rexA CDS	Expression Level	951985	955638	3654	forward	0.83	-0.83	-0.308375	0.0794068	8202.5	167.71	123.76	124.92	140.21	108.9	120.54	94.64	102.66	91.12	124.447	102.24	0.821551
SAUSA300_1718	arsB CDS	Expression Level	1901091	1902383	1293	forward	0.83	-0.83	-0.267392	0.0800284	744	42.99	31.72	25.33	20.94	28.83	25.27	21.84	15.79	26.89	26.705	22.4475	0.840573
SAUSA300_1030	iron transport associated domain-containing protein CDS	Expression Level	1125752	1126435	684	forward	0.83	0.83	0.522449	0.0789566	333	36.37	26.84	19.39	6.77	23.39	33.79	23.94	17.38	39.31	19.0975	28.605	1.49784
SAUSA300_1296	hypothetical protein CDS	Expression Level	1426264	1426572	309	reverse	0.83	0.83	0.527125	0.0794833	1041	251.7	185.74	132.71	52.89	183.46	141.24	261	158.27	263.14	138.7	205.912	1.48459
SAUSA300_0929	hypothetical protein CDS	Expression Level	1019846	1020064	219	forward	0.83	0.83	0.577864	0.0786697	5670	1934.3	1427.4	1021.32	481.47	2223.92	1430.47	2705.7	1994.48	1831.32	1288.53	1990.49	1.54478
SAUSA300_1343	nth CDS	Expression Level	1508025	1508684	660	reverse	0.82	-0.82	-0.254829	0.081263	912	103.24	76.18	64.26	50.5	67.45	66.7	43.3	46.82	62.65	64.5975	54.8675	0.849375
SAUSA300_1844	bacterioferritin comigratory protein CDS	Expression Level	2004963	2005418	456	reverse	0.82	0.82	0.263722	0.0823175	3888.5	637.09	470.14	463.16	394.33	525.63	493.02	609.1	563.5	593.89	463.315	564.877	1.21921
SAUSA300_2545	betA CDS	Expression Level	2749297	2751006	1710	reverse	0.82	0.82	0.374822	0.0811213	168	7.34	5.42	4.04	4.4	3.88	6.3	3.9	5.34	8.51	4.435	6.0125	1.35569
SAUSA300_0268	putative drug transporter CDS	Expression Level	319415	320791	1377	reverse	0.82	0.82	0.378643	0.0816612	218.5	11.86	8.75	5.73	5.25	8.22	11.39	6.6	6.78	12.44	6.9875	9.3025	1.33131
SAUSA300_0253	scdA CDS	Expression Level	305180	305854	675	forward	0.82	0.82	0.380971	0.081123	3095	342.56	252.79	339.6	363.3	311.97	377.94	434.41	503.19	389.65	316.915	426.298	1.34515
SAUSA300_1406	phiSLT ORF 104b-like protein CDS	Expression Level	1572187	1572501	315	reverse	0.82	0.82	0.898589	0.0825498	1	0.24	0.18	0.39	0	0.54	0.79	0	0.43	3.04	0.2775	1.065	3.83784
SAUSA300_2552	citrate transporter, permease CDS	Expression Level	2759482	2760852	1371	reverse	0.81	-0.81	-0.366296	0.0842894	948	51.66	38.12	27.9	15.44	24.21	23.43	17.3	15.29	25.87	26.4175	20.4725	0.77496
SAUSA300_0107	Na/Pi cotransporter family protein CDS	Expression Level	119003	120664	1662	reverse	0.81	-0.81	-0.347015	0.083397	8134	365.64	269.82	264.34	247.88	230.87	210.53	182.89	245.92	153.59	253.227	198.232	0.782824
SAUSA300_1048	sdhB CDS	Expression Level	1147225	1148040	816	forward	0.81	-0.81	-0.303411	0.0840926	5339.5	488.87	360.76	414.15	414.7	296.34	332.11	288.61	306.25	299.68	371.487	306.663	0.825499
SAUSA300_1196	hfq CDS	Expression Level	1318610	1318843	234	forward	0.81	0.81	0.251781	0.0827779	782	249.68	184.25	204.75	153.85	153.87	195.97	203.7	205.27	245.8	174.18	212.685	1.22106
SAUSA300_0287	hypothetical protein CDS	Expression Level	341833	342150	318	forward	0.81	0.81	0.325998	0.0830444	294.5	69.19	51.06	38.34	46.07	34.53	64.42	41.91	56.62	58.92	42.5	55.4675	1.30512
SAUSA300_2370	putative 8-amino-7-oxononanoate synthase CDS	Expression Level	2546782	2547897	1116	reverse	0.81	0.81	0.35055	0.08472	223	14.93	11.02	10.9	12.08	11.14	13.24	11.59	13.36	21.87	11.285	15.015	1.33053
SAUSA300_1237	lexA CDS	Expression Level	1355029	1355652	624	reverse	0.81	0.81	0.416837	0.0849365	9511	1138.75	840.33	1022.45	826.66	1080.87	922.1	1517.98	1617.01	1058.36	942.577	1278.86	1.35677
SAUSA300_1377	hypothetical protein CDS	Expression Level	1543534	1543740	207	reverse	0.81	0.81	0.433962	0.0845291	49	17.69	13.05	12.1	12.19	18.5	16.73	21.83	15.25	22.31	13.96	19.03	1.36318
SAUSA300_1399	phiSLT ORF110-like protein CDS	Expression Level	1566208	1566540	333	reverse	0.81	0.81	0.58562	0.0850339	26	5.83	4.3	2.2	2.94	3.07	5.89	4.24	2.82	6.67	3.1275	4.905	1.56835
SAUSA300_2482	hypothetical protein CDS	Expression Level	2679371	2679802	432	forward	0.81	0.81	0.780286	0.0831285	781	135.07	99.67	35.51	22.66	40.98	190.08	47.59	40.43	138.99	49.705	104.273	2.09783
SAUSA300_1802	hypothetical protein CDS	Expression Level	1985793	1986188	396	reverse	0.8	-0.8	-0.40902	0.0857254	655	123.58	91.19	49.23	34.04	54.6	48.89	33.66	31.55	57	57.265	42.775	0.746966
SAUSA300_0063	cyclic nucleotide-binding domain-containing protein CDS	Expression Level	70875	71564	690	reverse	0.8	-0.8	-0.344439	0.0870017	227	24.58	18.14	10.81	10.37	13.32	11.25	10.31	7.69	12.06	13.16	10.3275	0.784764
SAUSA300_1072	mraZ CDS	Expression Level	1172043	1172474	432	forward	0.8	-0.8	-0.274647	0.0861068	25347	4383.58	3234.82	3983.51	3015.93	3133.56	2481.49	2975.85	2814.79	2879.65	3341.95	2787.95	0.834226
SAUSA300_0211	maltose ABC transporter permease CDS	Expression Level	249815	250654	840	forward	0.8	0.8	0.301086	0.0870934	223	19.83	14.64	11.06	12.91	11.25	19.32	13.18	14.32	16.55	12.465	15.8425	1.27096
SAUSA300_1945	phi77 ORF071-like protein CDS	Expression Level	2110792	2110992	201	reverse	0.8	0.8	0.303994	0.0857839	186.5	69.32	51.16	47.73	45.71	43.62	69.13	50.29	63.17	56.8	47.055	59.8475	1.27186
SAUSA300_1403	phiSLT ORF412-like protein, portal protein CDS	Expression Level	1568831	1570069	1239	reverse	0.8	0.8	0.308803	0.0873477	164	9.89	7.3	7.69	6.05	9.14	8.72	8.75	9.49	10.9	7.545	9.465	1.25447
SAUSA300_2331	MarR family transcriptional regulator CDS	Expression Level	2507172	2507618	447	forward	0.79	-0.79	-0.260089	0.0896225	10613	1773.85	1308.99	1172.33	922.32	1247.24	970.6	930.15	718.37	1350.13	1162.72	992.312	0.853441
SAUSA300_1020	glycerophosphoryl diester phosphodiesterase family protein CDS	Expression Level	1117152	1118078	927	reverse	0.79	-0.79	-0.255481	0.0893001	2068	166.67	122.99	108.68	86	143.61	105.15	90.72	91.24	102.19	115.32	97.325	0.843956
SAUSA300_2392	opuCb CDS	Expression Level	2575271	2575906	636	reverse	0.79	0.79	0.254811	0.0880503	616.5	72.42	53.44	56.93	59.62	52.46	70.53	67.49	63.38	72.42	55.6125	68.455	1.23093
SAUSA300_0552	hypothetical protein CDS	Expression Level	626738	627403	666	reverse	0.79	0.79	0.257836	0.0893223	2699	302.77	223.43	229.17	137.46	201.42	250.73	230.99	236.43	238.22	197.87	239.093	1.20833
SAUSA300_1268	trpA CDS	Expression Level	1395996	1396724	729	forward	0.79	0.79	0.323719	0.0876506	237	24.29	17.92	13.45	12.76	16.7	25.58	14.72	14.84	22.83	15.2075	19.4925	1.28177
SAUSA300_1404	phiSLT ORF 563-like protein, terminase, large subunit CDS	Expression Level	1570074	1571765	1692	reverse	0.79	0.79	0.370892	0.0900302	113.5	5.01	3.7	3.16	2.63	3.22	3.67	3.3	3.61	6.34	3.1775	4.23	1.33124
SAUSA300_1206	hypothetical protein CDS	Expression Level	1328390	1328641	252	forward	0.79	0.79	0.565332	0.0888833	100	29.65	21.88	12.13	5.53	16.55	21.86	19.05	10.4	36.66	14.0225	21.9925	1.56837
SAUSA300_0140	deoC CDS	Expression Level	159224	159886	663	forward	0.78	-0.78	-0.412827	0.0904198	3896	439.03	323.98	419.44	474.04	355.49	251.42	306.91	377.13	242.85	393.238	294.577	0.749108
SAUSA300_1008	hypothetical protein CDS	Expression Level	1103494	1103685	192	reverse	0.78	-0.78	-0.412542	0.0925316	3324	1293.44	954.48	1015.66	1016.37	698.67	452.46	864.2	524.83	959.09	921.295	700.145	0.759957
SAUSA300_0750	hypothetical protein CDS	Expression Level	837058	838002	945	forward	0.78	-0.78	-0.348075	0.0920905	4541	359.01	264.93	296.38	371.32	268.41	252.82	226.02	264.59	214.69	300.26	239.53	0.797742
SAUSA300_1542	hrcA CDS	Expression Level	1691970	1692947	978	reverse	0.78	-0.78	-0.201409	0.0911512	4335	331.16	244.38	246.17	227.45	256.39	211.14	223.08	196.93	231.33	243.597	215.62	0.885149
SAUSA300_2169	hypothetical protein CDS	Expression Level	2349805	2350596	792	reverse	0.78	0.78	0.172374	0.0925338	2699	254.6	187.88	150.58	150.35	155.73	196.93	181.34	162.94	199.77	161.135	185.245	1.14963
SAUSA300_0957	hypothetical protein CDS	Expression Level	1048806	1049276	471	reverse	0.78	0.78	0.205325	0.0916152	3697	586.43	432.75	421.36	294.07	371.37	466.42	459.96	383.1	469.14	379.888	444.655	1.17049
SAUSA300_0549	glycosyl transferase, group 1 family protein CDS	Expression Level	622479	623951	1473	forward	0.78	0.78	0.264054	0.0915508	2683	136.08	100.42	112.97	89.73	110.02	114.21	136.42	128.97	124.42	103.285	126.005	1.21997
SAUSA300_0029	hypothetical protein CDS	Expression Level	36809	36976	168	forward	0.78	0.78	0.295829	0.0910804	245	108.95	80.4	79.66	56.93	71.94	81.46	88.08	72.78	121.9	72.2325	91.055	1.26058
SAUSA300_0923	htrA CDS	Expression Level	1013246	1015555	2310	forward	0.78	0.78	0.381837	0.09239	4795	155.08	114.44	65.29	49.1	75.28	125.07	80.14	65.9	138.23	76.0275	102.335	1.34603
SAUSA300_1266	trpF CDS	Expression Level	1394164	1394796	633	forward	0.78	0.78	0.531842	0.0917977	32	3.78	2.79	2.22	3.75	2.82	3.69	3.93	3.18	7.43	2.895	4.5575	1.57427
SAUSA300_1190	glpP CDS	Expression Level	1311297	1311839	543	forward	0.77	-0.77	-0.257489	0.0932461	1302.5	179.21	132.25	114.57	119.08	97.66	107.81	88.82	102.07	95.33	115.89	98.5075	0.850009
SAUSA300_0988	trkA CDS	Expression Level	1083412	1084074	663	forward	0.77	-0.77	-0.187412	0.0948668	4189	472.04	348.34	314.68	231.51	280.13	266.46	256.91	223.72	298.51	293.665	261.4	0.89013
SAUSA300_0579	hypothetical protein CDS	Expression Level	652632	654041	1410	forward	0.77	0.77	0.228722	0.0937141	1993	105.6	77.93	80.94	55.26	85.18	96.74	87.04	76.56	96.57	74.8275	89.2275	1.19244
SAUSA300_1376	putative lipoprotein CDS	Expression Level	1542605	1543519	915	reverse	0.77	0.77	0.229872	0.0941022	380	31.03	22.9	19.6	16.92	21.77	23.8	21.79	22.03	29.24	20.2975	24.215	1.193
SAUSA300_2097	hypothetical protein CDS	Expression Level	2261267	2261932	666	reverse	0.77	0.77	0.427573	0.0942359	3561	399.47	294.78	451.36	466.03	446.8	429.66	691.11	684.69	507.58	414.743	578.26	1.39426
SAUSA300_1743	hypothetical protein CDS	Expression Level	1925444	1925788	345	forward	0.77	0.77	0.515803	0.0947048	119.5	25.88	19.1	10.98	7.64	4.93	19.11	14.24	9.74	22.61	10.6625	16.425	1.54045
SAUSA300_0583	hypothetical protein CDS	Expression Level	657043	657663	621	forward	0.76	-0.76	-0.307775	0.0960612	627	75.43	55.67	40.15	34.69	43.04	44.08	33.83	21.85	42.1	43.3875	35.465	0.817401
SAUSA300_1224	hypothetical protein CDS	Expression Level	1341188	1341763	576	forward	0.76	-0.76	-0.278917	0.0970371	723	93.78	69.2	58.03	39.82	58.22	48.53	48.44	32.89	57.49	56.3175	46.8375	0.831669
SAUSA300_0762	secG CDS	Expression Level	850388	850621	234	forward	0.76	-0.76	-0.250724	0.0955801	6881.5	2197.12	1621.34	1319.12	1049.75	1296.03	997.12	1201.69	878.19	1419.71	1321.56	1124.18	0.850644
SAUSA300_2556	ABC transporter protein CDS	Expression Level	2766209	2768209	2001	reverse	0.76	-0.76	-0.201181	0.0961234	1722	64.29	47.45	47.89	40.65	44.66	46.92	33.7	34.41	45.69	45.1625	40.18	0.889676
SAUSA300_1135	hypothetical protein CDS	Expression Level	1242081	1244687	2607	reverse	0.76	-0.76	-0.181994	0.0955623	2336	66.94	49.4	48.48	41.23	52.5	43.79	41.07	38.03	49.01	47.9025	42.975	0.897135
SAUSA300_1308	arlR CDS	Expression Level	1441610	1442269	660	reverse	0.76	0.76	0.362418	0.0970252	3130.5	354.37	261.5	294.35	203.69	298.3	282.15	411.08	398.08	280.46	264.46	342.942	1.29677
SAUSA300_2032	kdpC CDS	Expression Level	2192950	2193510	561	reverse	0.76	0.76	0.36367	0.0966318	1274	169.67	125.2	87.53	49.67	78.74	140.65	91.51	80.11	137.48	85.285	112.438	1.31837
SAUSA300_2142	asp23 CDS	Expression Level	2319313	2319822	510	reverse	0.76	0.76	0.440801	0.0975191	99496.5	14575.5	10755.8	16111.5	21361.6	18633.2	19762.6	27123.9	27603.8	20762.7	16715.6	23813.3	1.42462
SAUSA300_1209	hypothetical protein CDS	Expression Level	1330520	1330654	135	forward	0.76	0.76	0.77847	0.0980524	597	330.39	243.81	68.35	26.78	126.1	330.09	158.13	102.51	407.34	116.26	249.517	2.1462
SAUSA300_1334	hypothetical protein CDS	Expression Level	1498745	1500085	1341	forward	0.75	-0.75	-0.323052	0.0995022	906	50.48	37.25	28.98	16.46	27.29	26.32	17.94	17.83	25.93	27.495	22.005	0.800327
SAUSA300_1527	era CDS	Expression Level	1678588	1679487	900	reverse	0.75	-0.75	-0.262376	0.0987773	5353.5	444.41	327.95	295.31	355.49	272.85	307.93	250.75	245.05	263.58	312.9	266.827	0.852756
SAUSA300_0908	ppnK CDS	Expression Level	994970	995779	810	forward	0.75	-0.75	-0.229232	0.100071	5114.5	471.74	348.12	377.95	371.05	405.09	360.23	296.05	316.81	336.17	375.552	327.315	0.871556
SAUSA300_1353	hypothetical protein CDS	Expression Level	1519550	1520125	576	reverse	0.75	-0.75	-0.219452	0.101055	1629.5	211.36	155.97	131.08	135.86	136.1	144.15	115.11	113.01	115.9	139.752	122.042	0.873276
SAUSA300_2273	Na+/H+ antiporter family protein CDS	Expression Level	2443384	2444763	1380	reverse	0.75	0.75	0.205525	0.100635	5060	273.94	202.15	151.67	131.97	163.82	226.53	165.34	159.67	212.31	162.402	190.962	1.17586
SAUSA300_1939	phi77 ORF015-like protein protease CDS	Expression Level	2105761	2106498	738	reverse	0.75	0.75	0.275558	0.0999539	324	32.8	24.2	18.8	23.06	19.15	25.05	25.48	26.49	29.11	21.3025	26.5325	1.24551
SAUSA300_0296	hypothetical protein CDS	Expression Level	348169	348660	492	forward	0.75	0.75	0.291124	0.0996082	415	63.02	46.5	36.46	27.86	50.52	45.63	47.87	46.7	58.9	40.335	49.775	1.23404
SAUSA300_0803	Cro/CI family transcriptional regulator CDS	Expression Level	885271	885603	333	reverse	0.75	0.75	0.372515	0.100973	2200.5	493.7	364.32	215.27	128.24	263.79	339.69	287.13	241.07	413.76	242.905	320.412	1.31909
SAUSA300_1849	mutY CDS	Expression Level	2011237	2012274	1038	reverse	0.75	0.75	0.390598	0.0993127	2028	145.97	107.72	61.35	46.29	58.06	110.87	74.32	56.82	129.13	68.355	92.785	1.3574
SAUSA300_1271	hydrolase-like protein CDS	Expression Level	1400275	1401042	768	forward	0.75	0.75	0.42063	0.0989352	1840	179	132.09	94.01	38.44	106.06	116.05	135.16	108.11	142.98	92.65	125.575	1.35537
SAUSA300_0238	BglG family transcriptional antiterminator CDS	Expression Level	287365	289461	2097	forward	0.75	0.75	0.50565	0.0985009	87.5	3.12	2.3	2.13	0.99	0.97	2.41	1.8	1.54	4.07	1.5975	2.455	1.53678
SAUSA300_0324	hypothetical protein CDS	Expression Level	377130	378131	1002	forward	0.74	-0.74	-0.303461	0.101869	762.5	56.85	41.95	33.94	37.09	24.89	35.27	25.42	25.61	27.66	34.4675	28.49	0.826576
SAUSA300_0863	argH CDS	Expression Level	942072	943451	1380	reverse	0.74	-0.74	-0.258831	0.104039	856.5	46.37	34.22	28.36	28.46	21.22	26.3	21.32	22.88	25.23	28.065	23.9325	0.852753
SAUSA300_0572	mvk CDS	Expression Level	646691	647611	921	forward	0.74	-0.74	-0.204545	0.102097	1363.5	110.61	81.62	75.25	75.64	69.59	76.43	60.65	61.12	69.83	75.525	67.0075	0.887223
SAUSA300_0845	ampA CDS	Expression Level	923276	924751	1476	forward	0.74	0.74	0.306605	0.102987	3501	177.21	130.77	102.18	64.5	119.83	152.43	115.86	95.67	164.56	104.32	132.13	1.26658
SAUSA300_1955	putative endodeoxyribonuclease RusA CDS	Expression Level	2114000	2114404	405	reverse	0.74	0.74	0.324422	0.103933	170	31.36	23.14	17.35	22.87	15.97	31.42	23.15	22.39	26.47	19.8325	25.8575	1.30379
SAUSA300_1862	hypothetical protein CDS	Expression Level	2023230	2023694	465	forward	0.74	0.74	0.386797	0.102821	12204.5	1960.89	1447.02	1905.31	1890.02	1968.85	2036.64	2790.05	2937.92	1901.53	1802.8	2416.54	1.34043
SAUSA300_1907	hypothetical protein CDS	Expression Level	2074000	2074557	558	reverse	0.73	-0.73	-0.234583	0.105079	2056.5	275.35	203.19	156.12	115.34	165.2	153.96	123.88	109.07	163.21	159.962	137.53	0.859764
SAUSA300_1751	hsdS CDS	Expression Level	1935644	1936843	1200	reverse	0.73	-0.73	-0.227746	0.107061	2353	146.5	108.11	101.39	109.52	96.75	90.47	83.82	92.76	94.63	103.942	90.42	0.869904
SAUSA300_0920	hypothetical protein CDS	Expression Level	1010094	1010345	252	forward	0.73	-0.73	-0.217368	0.105925	1166	345.69	255.1	213.77	206.67	218.53	230.15	174.36	189.54	186.23	223.517	195.07	0.872728
SAUSA300_0634	fhuB CDS	Expression Level	708964	709968	1005	forward	0.73	0.73	0.199283	0.104164	1016	75.53	55.74	51.93	40.24	47.85	67.34	52.54	50.73	58.36	48.94	57.2425	1.16965
SAUSA300_1731	pckA CDS	Expression Level	1915442	1917034	1593	forward	0.73	0.73	0.21133	0.105233	603	28.28	20.87	18.91	18.34	16.67	23.78	19.71	21.51	24.02	18.6975	22.255	1.19027
SAUSA300_2146	alcohol dehydrogenase, zinc-containing CDS	Expression Level	2322717	2323718	1002	reverse	0.73	0.73	0.267341	0.104427	1300	96.93	71.53	81.6	80.35	76.62	89.86	93.56	102.58	96.72	77.525	95.68	1.23418
SAUSA300_1799	putative sensor histidine kinase CDS	Expression Level	1981653	1982765	1113	reverse	0.73	0.73	0.288495	0.105922	3120	209.43	154.55	107.12	73.45	119.61	164.91	127.11	105.93	167.6	113.683	141.387	1.24371
SAUSA300_1910	hypothetical protein CDS	Expression Level	2075891	2076631	741	reverse	0.73	0.73	0.312468	0.105276	3220.5	324.71	239.61	229.52	139.45	226.29	265.27	310.05	173.34	312.25	208.717	265.227	1.27075
SAUSA300_0235	L-lactate dehydrogenase CDS	Expression Level	283071	283880	810	forward	0.72	-0.72	-0.38232	0.109897	251156	23165.7	17094.8	23986.6	22640.7	19081.5	15074.4	16969.1	19572.7	11576.5	20700.9	15798.2	0.763163
SAUSA300_2409	oligopeptide ABC transporter permease CDS	Expression Level	2593939	2594808	870	reverse	0.72	-0.72	-0.382102	0.110242	286	24.56	18.12	13.63	10.52	9.29	12.37	5.91	8.11	13.57	12.89	9.99	0.775019
SAUSA300_2299	hypothetical protein CDS	Expression Level	2471697	2472344	648	reverse	0.72	-0.72	-0.378272	0.109147	752	86.7	63.98	36.5	27.95	45.58	44.56	21.7	25.71	41.69	43.5025	33.415	0.768117
SAUSA300_0942	hypothetical protein CDS	Expression Level	1030945	1031235	291	reverse	0.72	-0.72	-0.322985	0.110026	1075	276	203.67	201.61	132.51	223.47	127.61	158.37	110.35	218.92	190.315	153.812	0.8082
SAUSA300_1320	thyA CDS	Expression Level	1451409	1452365	957	reverse	0.72	-0.72	-0.269739	0.10796	2842	221.87	163.73	159.64	157.32	162.94	158.27	118.5	146.85	115.93	160.907	134.887	0.838292
SAUSA300_1145	xerC CDS	Expression Level	1256719	1257615	897	forward	0.72	-0.72	-0.234179	0.10816	5399	449.68	331.84	256.27	184.47	248.33	238.54	197.95	172.78	269.17	255.227	219.61	0.860448
SAUSA300_1885	ligA CDS	Expression Level	2047455	2049458	2004	reverse	0.72	-0.72	-0.200188	0.108555	8234	306.97	226.53	187.8	199.75	212.96	214.77	161.45	171.73	185.6	206.76	183.388	0.886958
SAUSA300_2175	cbiO CDS	Expression Level	2355234	2356094	861	reverse	0.72	0.72	0.177913	0.107505	2857	247.91	182.94	153.35	127.98	167.86	205.18	168.84	164.08	187.76	158.032	181.465	1.14828
SAUSA300_2391	opuCc CDS	Expression Level	2574313	2575254	942	reverse	0.72	0.72	0.211509	0.107737	1241	98.43	72.63	72.76	71.68	75	83.94	90.47	78.8	92.88	73.0175	86.5225	1.18496
SAUSA300_0503	transcriptional regulator, gntR family protein CDS	Expression Level	562046	563428	1383	reverse	0.72	0.72	0.218304	0.109987	672	36.3	26.79	22.98	17.75	22.65	30.95	23.36	21.28	31.51	22.5425	26.775	1.18776
SAUSA300_1911	ABC transporter ATP-binding protein CDS	Expression Level	2076631	2077503	873	reverse	0.72	0.72	0.319314	0.108361	6122.5	523.96	386.65	356.34	222.41	401.5	501.18	469.08	271.71	512.06	341.725	438.507	1.28322
SAUSA300_0310	pfoR CDS	Expression Level	360474	361505	1032	forward	0.72	0.72	0.331864	0.108616	8946	647.64	477.92	275.36	208.07	345.42	534.74	367.86	298.66	478.47	326.692	419.933	1.28541
SAUSA300_0638	phosphotransferase mannnose-specific family component IIA CDS	Expression Level	712802	713164	363	forward	0.72	0.72	0.387706	0.10888	66.5	13.69	10.1	13.89	13.8	8.91	14.48	16.96	14.81	18.85	11.675	16.275	1.394
SAUSA300_0105	M20/M25/M40 family peptidase CDS	Expression Level	115942	117120	1179	forward	0.72	0.72	0.407304	0.108895	527	33.4	24.64	31.39	44.68	29.67	40.06	47.23	53.45	40.77	32.595	45.3775	1.39216
SAUSA300_2367	hlgB CDS	Expression Level	2544572	2545549	978	forward	0.71	-0.71	-0.356314	0.110717	810.5	61.92	45.69	43.37	22.02	50.48	32.6	27.6	22.74	43.53	40.39	31.6175	0.782805
SAUSA300_1997	hypothetical protein CDS	Expression Level	2155247	2155471	225	reverse	0.71	-0.71	-0.233914	0.112476	706	234.43	172.99	164.73	178.25	153.21	154.48	146.34	116.44	166.94	167.295	146.05	0.873009
SAUSA300_0590	hypothetical protein CDS	Expression Level	663910	664446	537	forward	0.71	-0.71	-0.193239	0.112575	2224	309.42	228.33	209.05	165.36	179.74	197.05	151.44	167.38	178.19	195.62	173.515	0.887
SAUSA300_2161	hysA CDS	Expression Level	2338092	2340515	2424	forward	0.71	0.71	0.305594	0.112588	381	11.74	8.67	7.84	7.53	8.88	7.44	11.11	10.61	12.42	8.23	10.395	1.26306
SAUSA300_2550	nrdG CDS	Expression Level	2756852	2757388	537	reverse	0.71	0.71	0.390863	0.11184	633.5	88.14	65.04	74.77	70.76	66.1	70.79	119.89	109.71	70.19	69.1675	92.645	1.33943
SAUSA300_0220	pflB CDS	Expression Level	260579	262828	2250	forward	0.7	-0.7	-0.51779	0.116177	31098.5	1032.63	762.02	952.23	1858.74	802.97	644.76	729.22	1089.51	537.09	1093.99	750.145	0.685696
SAUSA300_0124	HPCH/HPAI aldolase family protein CDS	Expression Level	142935	143711	777	forward	0.7	-0.7	-0.375161	0.115131	103.5	9.95	7.34	7.51	9.74	8.54	5.58	5.45	6.05	8.86	8.2825	6.485	0.782976
SAUSA300_1303	hypothetical protein CDS	Expression Level	1434273	1434476	204	reverse	0.7	-0.7	-0.362859	0.116529	2203.5	806.99	595.51	807.63	902.68	666.75	507.45	646.71	660.25	513.92	743.142	582.082	0.783272
SAUSA300_2306	ABC transporter ATP-binding protein CDS	Expression Level	2479034	2479699	666	reverse	0.7	-0.7	-0.333462	0.115911	178	19.97	14.74	11.47	15.04	12.01	9.02	11.28	8.88	13.87	13.315	10.7625	0.808299
SAUSA300_2329	gltT CDS	Expression Level	2504950	2506227	1278	reverse	0.7	-0.7	-0.314276	0.114062	12781	747.17	551.37	415.01	238.97	411.2	387.28	282.91	233.18	403.08	404.137	326.613	0.808172
SAUSA300_1806	putative iron-sulfur cluster-binding protein CDS	Expression Level	1988375	1989502	1128	reverse	0.7	0.7	0.260724	0.114988	2417	160.09	118.13	70.02	69.94	77.57	119.15	88.82	80.46	122.73	83.915	102.79	1.22493
SAUSA300_1096	carB CDS	Expression Level	1198896	1202069	3174	forward	0.7	0.7	0.291247	0.115107	1186	27.92	20.6	15.14	20.12	12.87	24.94	19.5	19.87	22.78	17.1825	21.7725	1.26713
SAUSA300_1809	hypothetical protein CDS	Expression Level	1992083	1993144	1062	reverse	0.7	0.7	0.331141	0.114262	2453	172.57	127.34	76.36	54.39	88.16	135.23	93.6	77.68	139.42	86.5625	111.482	1.28788
SAUSA300_0802	hypothetical protein CDS	Expression Level	884801	885259	459	reverse	0.7	0.7	0.391551	0.11416	686.5	111.74	82.46	44.47	29.13	48.4	86.72	53.4	46.98	89.05	51.115	69.0375	1.35063
SAUSA300_2107	mtlA CDS	Expression Level	2276398	2276832	435	forward	0.7	0.7	0.430807	0.117112	649.5	111.55	82.32	103.33	141.19	95.88	137.55	152.68	198.6	106.18	105.68	148.752	1.40757
SAUSA300_2465	ABC transporter ATP-binding protein CDS	Expression Level	2661782	2662417	636	forward	0.7	0.7	0.4992	0.114252	59.5	6.99	5.16	4.8	2.84	7.63	4.53	10.92	5.49	8.63	5.1075	7.3925	1.44738
SAUSA300_0711	hypothetical protein CDS	Expression Level	788553	789470	918	reverse	0.7	0.7	0.51543	0.115515	3173	258.23	190.56	467.32	345.65	288.73	304.08	629.11	668.41	336.73	323.065	484.582	1.49995
SAUSA300_2341	narJ CDS	Expression Level	2514675	2515265	591	reverse	0.69	-0.69	-0.767025	0.117268	1060.5	134.06	98.93	157.9	229.58	110.75	32.41	97.19	119.92	16.44	149.29	66.49	0.445375
SAUSA300_0998	hypothetical protein CDS	Expression Level	1094005	1094544	540	forward	0.69	-0.69	-0.458306	0.118157	900	124.52	91.89	44.59	38.7	48.86	61.66	24.47	21.27	54.55	56.01	40.4875	0.722862
SAUSA300_0783	phosphoglycerate mutase family protein CDS	Expression Level	870863	871423	561	forward	0.69	-0.69	-0.420783	0.12043	800	106.54	78.62	52.61	29.33	45.21	45.96	27.58	21.2	58.57	51.4425	38.3275	0.745055
SAUSA300_0141	deoB CDS	Expression Level	159914	161092	1179	forward	0.69	-0.69	-0.394122	0.119223	6010	380.84	281.04	343.06	433.5	270.22	255.41	249.52	316.12	190.45	331.955	252.875	0.761775
SAUSA300_0292	hypothetical protein CDS	Expression Level	346291	346509	219	forward	0.69	-0.69	-0.352433	0.117864	1032	352.06	259.8	271.79	161.64	216.1	127.27	201.66	128.83	258.66	227.333	179.105	0.787855
SAUSA300_1040	hypothetical protein CDS	Expression Level	1136946	1137212	267	forward	0.69	-0.69	-0.314227	0.118612	1228	343.62	253.57	159.3	121.44	182.67	171.28	112.95	105.67	191.27	179.245	145.293	0.81058
SAUSA300_1642	D-serine/D-alanine/glycine transporter CDS	Expression Level	1801077	1802438	1362	forward	0.69	-0.69	-0.240178	0.119877	34549	1895.15	1398.51	1251.71	815.37	1353.62	1192.02	994.68	915.53	995.94	1204.8	1024.54	0.850382
SAUSA300_1619	hemA CDS	Expression Level	1772364	1773710	1347	reverse	0.69	-0.69	-0.221142	0.120063	50126.5	2780.26	2051.67	2191.7	1927.56	2044.51	1668.66	1790.22	1880.29	1785.42	2053.86	1781.15	0.86722
SAUSA300_1541	grpE CDS	Expression Level	1691312	1691938	627	reverse	0.69	-0.69	-0.220632	0.118073	5082.5	605.61	446.91	450.74	490.57	456.94	444.87	369.21	391.28	414.55	461.29	404.977	0.877924
SAUSA300_1337	hypothetical protein CDS	Expression Level	1502503	1502847	345	reverse	0.69	-0.69	-0.218917	0.119467	18406	3985.9	2941.35	2407.54	1960.93	2679.33	2127.38	2192.1	1644.21	2767.55	2497.29	2182.81	0.874072
SAUSA300_2167	hypothetical protein CDS	Expression Level	2347133	2348539	1407	reverse	0.69	-0.69	-0.178128	0.117497	3937	209.05	154.27	135.38	130.83	149.91	129.95	132.14	104.28	148.1	142.597	128.618	0.901962
SAUSA300_0924	sodium transport family protein CDS	Expression Level	1015572	1016930	1359	forward	0.69	-0.69	-0.172524	0.121137	4010	220.45	162.68	149.52	132.4	138.48	146.88	130.91	118.74	128.96	145.77	131.373	0.901231
SAUSA300_1494	hypothetical protein CDS	Expression Level	1647044	1647874	831	reverse	0.69	0.69	0.174229	0.118397	4479.5	402.73	297.19	271.91	226.08	229.44	308.55	284.28	280.6	301.19	256.155	293.655	1.1464
SAUSA300_0910	mgtE CDS	Expression Level	996651	998036	1386	forward	0.69	0.69	0.198898	0.12118	2876.5	155.06	114.42	93.94	96.37	86.53	136.28	104.64	100.77	118.65	97.815	115.085	1.17656
SAUSA300_0693	hypothetical protein CDS	Expression Level	768717	769157	441	reverse	0.69	0.69	0.243562	0.119313	31121	5272.31	3890.65	3192.64	2765.33	3759.42	4764.42	3547.12	2931.46	5410.74	3402.01	4163.43	1.22382
SAUSA300_0396	set7 CDS	Expression Level	447403	448098	696	forward	0.69	0.69	0.413665	0.119658	115	12.34	9.11	7.46	4	4.65	9.35	7.47	5.6	13.02	6.305	8.86	1.40523
SAUSA300_1956	hypothetical protein CDS	Expression Level	2114413	2114631	219	reverse	0.69	0.69	0.476216	0.118267	66.5	22.69	16.74	11.16	17.2	6.61	18.1	22.18	23.93	14.13	12.9275	19.585	1.51499
SAUSA300_2305	transposase, truncation CDS	Expression Level	2478538	2478894	357	forward	0.69	0.69	0.592361	0.120043	43	9	6.64	4.45	1.9	5.72	7.48	8.23	1.88	12.94	4.6775	7.6325	1.63175
SAUSA300_2333	narK CDS	Expression Level	2508369	2509538	1170	reverse	0.68	-0.68	-0.566366	0.123508	18135	1158.02	854.55	1703.45	1760.52	1536.61	565.75	1430.44	1297.17	390.08	1463.78	920.86	0.629096
SAUSA300_2165	budA CDS	Expression Level	2343538	2344242	705	reverse	0.68	-0.68	-0.369307	0.1242	892	94.53	69.76	103.67	112.23	88.01	64.63	77.3	86.05	63.23	93.4175	72.8025	0.779324
SAUSA300_1926	phi77 ORF044-like protein CDS	Expression Level	2091020	2091307	288	reverse	0.68	-0.68	-0.366692	0.124264	153	39.69	29.29	41.17	42.89	44.04	25.06	27.65	27.29	43.73	39.3475	30.9325	0.786136
SAUSA300_1235	guaC CDS	Expression Level	1352634	1353611	978	forward	0.68	-0.68	-0.27019	0.124782	544	41.56	30.67	20.75	20.18	22.63	23.98	16.05	14.42	24.86	23.5575	19.8275	0.841664
SAUSA300_0682	ybaK CDS	Expression Level	756502	756984	483	forward	0.68	-0.68	-0.262337	0.124674	758	117.25	86.52	87.3	78.28	110.32	64.45	78.34	75.66	86.43	90.605	76.22	0.841234
SAUSA300_1647	accD CDS	Expression Level	1808723	1809580	858	reverse	0.68	-0.68	-0.221536	0.125015	4224	367.81	271.42	222.12	216.2	197.91	234.35	177.13	192.84	183.64	226.912	196.99	0.868132
SAUSA300_0702	hypothetical protein CDS	Expression Level	775667	776671	1005	forward	0.68	-0.68	-0.200152	0.122984	2726.5	202.69	149.57	132.5	127.17	130.43	142.07	108.01	113.9	113.34	134.918	119.33	0.884466
SAUSA300_0690	saeS CDS	Expression Level	766186	767241	1056	reverse	0.68	-0.68	-0.189612	0.122058	48776.5	3450.9	2546.56	2443.57	2177.66	2841.5	2606.99	2070.69	1969.92	2302.39	2502.32	2237.5	0.894168
SAUSA300_1269	femA CDS	Expression Level	1397007	1398308	1302	forward	0.68	0.68	0.24746	0.121561	10686	613.18	452.49	315.06	236.79	359.03	497.95	356.69	338.16	451.81	340.842	411.152	1.20628
SAUSA300_0373	hypothetical protein CDS	Expression Level	424276	424539	264	reverse	0.68	0.68	0.318981	0.121453	5984	1693.45	1249.67	1172.47	1265.53	782.82	1239.74	1672.04	1137.96	1732.41	1117.62	1445.54	1.2934
SAUSA300_1754	splE CDS	Expression Level	1939625	1940341	717	reverse	0.68	0.68	0.349807	0.124536	89	9.27	6.84	5.28	5.67	3.32	6.98	6.77	6.75	8.27	5.2775	7.1925	1.36286
SAUSA300_2460	acetyltransferase family protein CDS	Expression Level	2657098	2657382	285	forward	0.68	0.68	0.441932	0.124167	1554	407.37	300.62	456.73	476.21	441.41	346.68	828.71	668.95	524.73	418.743	592.268	1.4144
SAUSA300_0319	hypothetical protein CDS	Expression Level	370684	371997	1314	reverse	0.68	0.68	0.610544	0.124457	88	5	3.69	2.51	1.78	2.59	3.05	2.23	1.64	11.67	2.6425	4.6475	1.75875
SAUSA300_1927	phi77 ORF109-like protein CDS	Expression Level	2091354	2091506	153	reverse	0.67	-0.67	-0.478393	0.128699	36	17.58	12.97	18.57	18.71	27.82	9.27	15.13	12.29	16.8	19.5175	13.3725	0.685154
SAUSA300_1921	truncated amidase CDS	Expression Level	2087440	2087736	297	reverse	0.67	-0.67	-0.300024	0.128014	2859	719.19	530.72	357.41	231.78	393.2	347.29	282.19	218.05	385.86	378.278	308.347	0.815136
SAUSA300_2530	TetR family transcriptional regulator CDS	Expression Level	2731139	2731726	588	reverse	0.67	-0.67	-0.292657	0.127738	418	53.11	39.19	30.97	19.85	30.4	20.44	24.2	23.54	30.24	30.1025	24.605	0.817374
SAUSA300_1338	hypothetical protein CDS	Expression Level	1502861	1503424	564	reverse	0.67	-0.67	-0.156877	0.125874	7106.5	941.37	694.68	665.56	503.37	662.52	616.7	555.55	501.33	626.65	631.532	575.058	0.910575
SAUSA300_1593	secF CDS	Expression Level	1746579	1748858	2280	reverse	0.67	-0.67	-0.142778	0.127162	22810	747.44	551.57	469.3	410.87	477.7	491.51	413.76	396.82	453.33	477.36	438.855	0.919338
SAUSA300_1200	glnR CDS	Expression Level	1322391	1322759	369	forward	0.67	0.67	0.172222	0.128834	6508.5	1317.77	972.44	1024.41	851.13	1001.56	1065.4	1105.5	994.2	1267.67	962.385	1108.19	1.15151
SAUSA300_0441	acetyltransferase CDS	Expression Level	493671	494156	486	forward	0.67	0.67	0.199231	0.126088	877	134.82	99.49	74.82	73.07	80.91	97.79	102.38	81.97	101.05	82.0725	95.7975	1.16723
SAUSA300_1948	phi77 ORF069-like protein CDS	Expression Level	2111521	2111727	207	reverse	0.67	0.67	0.265625	0.128096	213	76.88	56.73	50.19	62.04	59.21	68.33	66.57	65.56	81.47	57.0425	70.4825	1.23561
SAUSA300_2297	hypothetical protein CDS	Expression Level	2468869	2469507	639	forward	0.67	0.67	0.267486	0.128651	2340	273.59	201.89	163.16	99.24	177.96	219.66	184.9	149.49	232.67	160.562	196.68	1.22494
SAUSA300_1744	hypothetical protein CDS	Expression Level	1925886	1926437	552	forward	0.67	0.67	0.33716	0.125525	179	24.23	17.88	13.29	8.46	11.1	17.84	15.35	11.2	21.79	12.6825	16.545	1.30455
SAUSA300_1092	pyrP CDS	Expression Level	1194293	1195600	1308	forward	0.67	0.67	0.382677	0.127884	166	9.48	7	6.66	7.97	5.34	10.62	6.22	6.27	14.59	6.7425	9.425	1.39785
SAUSA300_1535	rpsU CDS	Expression Level	1684618	1684794	177	reverse	0.66	-0.66	-0.376047	0.12947	20697	8736.15	6446.75	6398.43	5178.05	4346.25	3370.07	4211.79	2593.75	7447.54	5592.37	4405.79	0.787821
SAUSA300_2218	hypothetical protein CDS	Expression Level	2388217	2388567	351	reverse	0.66	-0.66	-0.31739	0.132242	1571	334.39	246.76	274.22	293.32	299.73	172.84	291.55	201.34	237.86	278.507	225.898	0.8111
SAUSA300_2386	beta-lactamase CDS	Expression Level	2568002	2569498	1497	forward	0.66	-0.66	-0.272179	0.131034	2548	127.16	93.84	115.12	74.61	110.08	73.25	83.9	89.21	79.87	98.4125	81.5575	0.828731
SAUSA300_0562	thiD CDS	Expression Level	637282	638112	831	reverse	0.66	-0.66	-0.215974	0.131713	5611	504.46	372.26	381.16	333.44	390.04	300.56	334.92	332.74	315.14	369.225	320.84	0.868955
SAUSA300_2285	galM CDS	Expression Level	2457407	2458426	1020	reverse	0.66	-0.66	-0.170961	0.132601	3401	249.11	183.83	171.65	145.94	173.49	162.07	138.15	153.19	153.88	168.728	151.822	0.899809
SAUSA300_2035	kdpD CDS	Expression Level	2197524	2200181	2658	forward	0.66	0.66	0.221724	0.132002	1321	37.13	27.4	24.89	15.97	24.18	31.84	25.88	22.72	29	23.11	27.36	1.1839
SAUSA300_2456	hypothetical protein CDS	Expression Level	2653766	2654671	906	forward	0.66	0.66	0.287801	0.131857	1537	126.75	93.53	69.14	46.14	73.28	92.66	84.03	93.87	74.36	70.5225	86.23	1.22273
SAUSA300_0128	hypothetical protein CDS	Expression Level	146334	146960	627	forward	0.66	0.66	0.300166	0.130921	294	35.03	25.85	22.71	12.91	20.36	29.21	20.18	20.36	33.5	20.4575	25.8125	1.26176
SAUSA300_0831	hypothetical protein CDS	Expression Level	911263	911529	267	reverse	0.66	0.66	0.30264	0.130122	1551	434	320.26	232.54	158.81	255.67	260.35	318.13	221.41	418.12	241.82	304.502	1.25921
SAUSA300_0095	transcriptional regulator CDS	Expression Level	103051	103794	744	forward	0.66	0.66	0.316983	0.132714	448	44.99	33.2	26.61	13.56	28.37	34.88	30.52	24.56	38.77	25.435	32.1825	1.26528
SAUSA300_1954	phiPVL ORF050-like protein CDS	Expression Level	2113619	2113996	378	reverse	0.66	0.66	0.354876	0.132667	145.5	28.76	21.22	19.8	27	15.99	33.78	27.49	29.15	23.06	21.0025	28.37	1.35079
SAUSA300_1401	phiSLT ORF387-like protein CDS	Expression Level	1566899	1568062	1164	reverse	0.66	0.66	0.371109	0.130717	85.5	5.49	4.05	3.75	2.98	4.9	3.98	4.8	3.98	7.94	3.92	5.175	1.32015
SAUSA300_1379	putative lipoprotein CDS	Expression Level	1544728	1545645	918	reverse	0.66	0.66	0.474574	0.131264	70	5.7	4.2	2.6	1.64	2.23	3.27	3.45	2.34	6.74	2.6675	3.95	1.48079
SAUSA300_0878	LysR family transcriptional regulator CDS	Expression Level	965441	966310	870	reverse	0.66	0.66	0.530014	0.131257	239	20.52	15.15	5.41	3.07	6.07	14.29	9.35	5.25	16.78	7.425	11.4175	1.53771
SAUSA300_1664	ezrA CDS	Expression Level	1828835	1830529	1695	reverse	0.65	-0.65	-0.277327	0.135669	33157	1461.48	1078.48	1294.68	1121.65	1561.23	957.49	1070.62	1142.54	1034.14	1264.01	1051.2	0.831637
SAUSA300_0617	Na+/H+ antiporter CDS	Expression Level	688348	690351	2004	forward	0.65	-0.65	-0.23041	0.135265	5397	201.21	148.48	158.54	154.61	159.96	144	129.92	140.52	122.85	155.398	134.322	0.86438
SAUSA300_0980	hypothetical protein CDS	Expression Level	1074605	1075900	1296	forward	0.65	-0.65	-0.218371	0.13502	18287	1054.2	777.94	898.47	682.14	985.54	720.72	730.44	687.64	776.88	836.023	728.92	0.87189
SAUSA300_0569	putative heme peroxidase CDS	Expression Level	643359	644111	753	reverse	0.65	-0.65	-0.170976	0.135581	7509	745.03	549.79	546.35	419.09	568.12	459.81	464.86	429.12	522.78	520.837	469.142	0.900746
SAUSA300_2068	hypothetical protein CDS	Expression Level	2230657	2231181	525	reverse	0.65	0.65	0.181392	0.136973	6202.5	882.66	651.35	524.4	568.17	559.99	667.13	653.4	651.69	688.64	575.977	665.215	1.15493
SAUSA300_0811	hypothetical protein CDS	Expression Level	891017	891223	207	forward	0.65	0.65	0.269881	0.13376	293	105.75	78.04	66.13	83.68	96.22	102.8	103.13	91.52	101.46	81.0175	99.7275	1.23094
SAUSA300_1034	srtB CDS	Expression Level	1129426	1130160	735	forward	0.65	0.65	0.376784	0.136644	278.5	28.31	20.89	13.01	9.02	17.14	29.69	13.37	14.72	22.29	15.015	20.0175	1.33317
SAUSA300_2635	hypothetical protein CDS	Expression Level	2862145	2862336	192	forward	0.65	0.65	0.423373	0.136414	38.5	14.98	11.06	7	8.63	10.64	11.08	13.24	10.5	16.34	9.3325	12.79	1.37048
SAUSA300_0066	argR CDS	Expression Level	74617	75063	447	reverse	0.65	0.65	0.449463	0.13368	314	52.48	38.73	22.15	11.29	22.85	36.4	32.85	15.93	50.3	23.755	33.87	1.42581
SAUSA300_1801	fumC CDS	Expression Level	1984212	1985597	1386	reverse	0.64	-0.64	-0.251436	0.139475	3832	206.56	152.43	170.5	184.27	141.74	135.83	134.63	141.63	144.49	162.235	139.145	0.857676
SAUSA300_0755	glycolytic operon regulator CDS	Expression Level	842281	843294	1014	forward	0.64	-0.64	-0.162264	0.139952	147426	10862.3	8015.73	7375.62	5795.32	7174.58	6562.78	6460.29	6114.79	6435.31	7090.31	6393.29	0.901694
SAUSA300_0286	hypothetical protein CDS	Expression Level	341159	341833	675	forward	0.64	0.64	0.258775	0.140005	545	60.32	44.51	33	34.31	27.49	54.21	38.82	37.92	40.48	34.8275	42.8575	1.23056
SAUSA300_2342	narH CDS	Expression Level	2515243	2516688	1446	reverse	0.63	-0.63	-0.687776	0.142605	5613	290.01	214.01	317.92	461.82	219.09	83.94	207.08	282	43.3	303.21	154.08	0.508163
SAUSA300_0999	potA CDS	Expression Level	1094557	1095651	1095	forward	0.63	-0.63	-0.343954	0.14447	1297.5	88.53	65.33	36.61	26	38.63	44.43	22.38	26.44	37.29	41.6425	32.635	0.783695
SAUSA300_0834	D-isomer specific 2-hydroxyacid dehydrogenase CDS	Expression Level	912873	913832	960	forward	0.63	-0.63	-0.24731	0.143479	3491	271.68	200.49	213.76	241.64	210.93	192.2	183.61	191.46	176.52	216.705	185.947	0.858067
SAUSA300_0837	dltC CDS	Expression Level	917098	917334	237	forward	0.63	-0.63	-0.235345	0.144598	6258	1972.76	1455.77	1323.83	1342.33	1656.37	1415.66	1207.21	1259.09	1077.23	1444.58	1239.8	0.858244
SAUSA300_0377	hypothetical protein CDS	Expression Level	426801	427427	627	reverse	0.63	-0.63	-0.230538	0.143668	3635.5	433.19	319.67	378.32	321.5	383.91	285.82	295.08	322.93	307.31	350.85	302.785	0.863004
SAUSA300_0570	eutD CDS	Expression Level	644279	645265	987	forward	0.63	-0.63	-0.176728	0.140927	18222	1379.32	1017.85	937.85	885.32	941.37	985.55	784.95	813.49	816.92	945.597	850.227	0.899143
SAUSA300_0576	putative pyridine nucleotide-disulfide oxidoreductase CDS	Expression Level	650258	651580	1323	reverse	0.63	0.63	0.235505	0.142094	304	17.17	12.67	13.58	11.87	11.9	15.61	12.59	16.35	16.01	12.505	15.14	1.21072
SAUSA300_0234	putative flavohemoprotein CDS	Expression Level	281209	282354	1146	reverse	0.63	0.63	0.373258	0.141315	10028.5	653.79	482.46	665.32	604.99	771.7	635.96	978.97	1054.1	676.62	631.118	836.412	1.32529
SAUSA300_0374	hypothetical protein CDS	Expression Level	424839	425090	252	forward	0.63	0.63	0.388802	0.142444	32542	9647.83	7119.52	11224.4	10820.3	11007.1	9340.14	18114.1	15016.4	11932.8	10042.8	13600.9	1.35428
SAUSA300_1283	pstS CDS	Expression Level	1411339	1412322	984	reverse	0.62	-0.62	-0.581185	0.145223	101	7.67	5.66	17.33	21.89	9.69	4.75	9.53	14.61	5.31	13.6425	8.55	0.626718
SAUSA300_1925	phiPVL ORF17-like protein CDS	Expression Level	2090666	2090962	297	reverse	0.62	-0.62	-0.344469	0.146207	151.5	38.11	28.12	33.33	33.73	38.4	19.81	27	20.13	39.32	33.395	26.565	0.795478
SAUSA300_0537	ribulokinase CDS	Expression Level	602028	603665	1638	forward	0.62	-0.62	-0.260428	0.14812	1007	45.93	33.89	23.65	20.74	23.07	21.81	16.14	17.8	30.27	25.3375	21.505	0.848742
SAUSA300_0230	hypothetical protein CDS	Expression Level	277368	278510	1143	forward	0.62	-0.62	-0.234652	0.149193	4208	275.05	202.97	136.07	105.69	154.3	144.05	109.49	102.97	157.52	149.757	128.507	0.858104
SAUSA300_1944	phi77 ORF026-like protein phage transcriptional activator CDS	Expression Level	2110348	2110683	336	reverse	0.62	0.62	0.278048	0.146703	277	61.59	45.45	37.47	52	44.08	55.39	48.07	60.38	60.43	44.75	56.0675	1.25291
SAUSA300_1203	hypothetical protein CDS	Expression Level	1326015	1326221	207	forward	0.62	0.62	0.285996	0.146804	351	126.68	93.49	56.09	45.48	66.61	82.64	78.03	61.01	103.15	65.4175	81.2075	1.24137
SAUSA300_1217	ABC transporter ATP-binding protein CDS	Expression Level	1335585	1336493	909	forward	0.62	0.62	0.316332	0.146095	99	8.14	6	4.57	3.94	4.49	6.01	6.15	4.06	8.05	4.75	6.0675	1.27737
SAUSA300_1951	phiPVL ORF052-like protein CDS	Expression Level	2112764	2113000	237	reverse	0.62	0.62	0.367967	0.147024	58.5	18.44	13.61	10.57	15.57	10.06	18.13	12.87	17.57	19.49	12.4525	17.015	1.36639
SAUSA300_1387	phiSLT ORF129-like protein CDS	Expression Level	1550882	1551271	390	reverse	0.62	0.62	0.425839	0.145624	31.5	6.03	4.45	3.6	2.9	4.36	4.81	5.36	5	5.7	3.8275	5.2175	1.36316
SAUSA300_2638	hypothetical protein CDS	Expression Level	2863899	2864090	192	forward	0.62	0.62	0.447599	0.147786	24	9.34	6.89	9.23	10.59	9.75	12.6	10.59	9.1	19.97	9.115	13.065	1.43335
SAUSA300_2144	hypothetical protein CDS	Expression Level	2320137	2320685	549	reverse	0.62	0.62	0.450001	0.148126	40955	5573.4	4112.84	8226.09	9944.88	7866.87	8964.06	12616.2	14406.8	7464.17	7537.67	10862.8	1.44114
SAUSA300_1977	hypothetical protein CDS	Expression Level	2132891	2133736	846	reverse	0.61	-0.61	-0.309315	0.151065	225	19.87	14.66	9.57	8.86	14.09	9.22	7.54	7.46	13.65	11.795	9.4675	0.802671
SAUSA300_1071	hypothetical protein CDS	Expression Level	1170286	1171899	1614	forward	0.61	-0.61	-0.236755	0.150099	3684	170.53	125.84	96.82	78.16	112.12	103.82	77.75	61.77	113.88	103.235	89.305	0.865065
SAUSA300_1138	sucC CDS	Expression Level	1246832	1247998	1167	forward	0.61	-0.61	-0.202091	0.152188	7626.5	488.25	360.3	261.52	264.12	236.31	294.61	224.6	202.8	271.12	280.562	248.282	0.884945
SAUSA300_0505	glutamine amidotransferase subunit PdxT CDS	Expression Level	564423	564983	561	forward	0.61	-0.61	-0.196229	0.153264	7848.5	1045.22	771.31	637.86	720.4	604.77	678.16	548.15	583.89	623.17	683.585	608.342	0.88993
SAUSA300_1539	dnaJ CDS	Expression Level	1688136	1689275	1140	reverse	0.61	0.61	0.227058	0.152359	4127	270.47	199.59	130.64	141.75	127.6	221.18	155.95	145.43	197.04	149.895	179.9	1.20017
SAUSA300_2511	hypothetical protein CDS	Expression Level	2716316	2716546	231	forward	0.61	0.61	0.230118	0.151722	276	89.27	65.87	78.57	63.25	72.22	88.15	71.39	84.92	92.05	69.9775	84.1275	1.20221
SAUSA300_1633	gap CDS	Expression Level	1787904	1788929	1026	reverse	0.61	0.61	0.241609	0.15094	379	27.6	20.37	21.26	22.17	22.07	30.5	20.7	21.61	32.36	21.4675	26.2925	1.22476
SAUSA300_0108	myosin-cross-reactive antigen CDS	Expression Level	120990	122765	1776	reverse	0.61	0.61	0.273234	0.152073	757	31.84	23.5	26.84	28.71	20.61	29.37	28.75	34.27	32.09	24.915	31.12	1.24905
SAUSA300_2602	icaC CDS	Expression Level	2828974	2830026	1053	forward	0.61	0.61	0.316693	0.150597	280.5	19.9	14.69	8.88	7.58	9.86	14.27	10.89	8.68	18.79	10.2525	13.1575	1.28335
SAUSA300_2330	hypothetical protein CDS	Expression Level	2506409	2506774	366	reverse	0.61	0.61	0.393899	0.153491	4222	861.83	635.98	341.96	195.29	331.63	611.51	401.2	295.14	741	376.215	512.212	1.36149
SAUSA300_0879	isopropylmalate synthase-like protein CDS	Expression Level	966420	967565	1146	forward	0.61	0.61	0.533413	0.150143	44	2.87	2.12	1.55	0.69	2.38	2.8	1.72	0.94	4.83	1.685	2.5725	1.52671
SAUSA300_0427	hypothetical protein CDS	Expression Level	481946	482308	363	forward	0.6	-0.6	-0.32019	0.157732	4402	906	668.58	903.21	758.55	835.69	477.48	777.29	711.38	560.83	791.508	631.745	0.798154
SAUSA300_2407	oligopeptide ABC transporter ATP-binding protein CDS	Expression Level	2592385	2593134	750	reverse	0.6	-0.6	-0.291799	0.157735	339	33.77	24.92	17.72	14.11	19.75	18.14	12.95	10.03	21.96	19.125	15.77	0.824575
SAUSA300_2003	rimI CDS	Expression Level	2162821	2163285	465	reverse	0.6	-0.6	-0.25539	0.155373	2007	322.46	237.96	144.3	114.27	168.4	168.96	123.52	121.5	142.44	166.232	139.105	0.83681
SAUSA300_0246	putative alcohol dehydrogenase CDS	Expression Level	295225	296250	1026	forward	0.6	-0.6	-0.219805	0.154441	3811.5	277.55	204.81	197.15	184.25	159.03	193.82	144.82	161.99	148.86	186.31	162.373	0.871518
SAUSA300_0763	est CDS	Expression Level	850737	851477	741	forward	0.6	-0.6	-0.177363	0.155937	2830	285.33	210.56	174.35	178.23	161.5	184.24	139.7	153.49	176.36	181.16	163.447	0.902227
SAUSA300_1278	pepF CDS	Expression Level	1405803	1407617	1815	forward	0.6	0.6	0.236186	0.155168	6065	249.65	184.23	154.82	105.98	165.08	213.89	165.17	129.4	228.56	152.528	184.255	1.20801
SAUSA300_0977	cobalt transport family protein CDS	Expression Level	1070946	1071752	807	reverse	0.6	0.6	0.317169	0.156422	562	52.03	38.39	32.03	42.84	36.07	67.01	36.46	50.28	39.2	37.3325	48.2375	1.2921
SAUSA300_2316	acetyltransferase CDS	Expression Level	2490597	2491112	516	reverse	0.6	0.6	0.404051	0.154991	2766	400.49	295.54	206.31	81.3	254.36	280.76	271.66	179.4	414.46	209.377	286.57	1.36868
SAUSA300_0059	hypothetical protein CDS	Expression Level	66632	66982	351	reverse	0.6	0.6	0.5267	0.157926	43	9.15	6.75	3.92	3	5.58	6.42	4.51	3.25	16.14	4.8125	7.58	1.57506
SAUSA300_0594	adh CDS	Expression Level	667474	668484	1011	forward	0.59	-0.59	-0.407051	0.161557	17578	1298.99	958.57	1254.39	1671.62	1124.28	729.1	1040.26	1302.76	650.47	1252.21	930.648	0.743201
SAUSA300_2519	putative cobalamin synthesis protein CDS	Expression Level	2721720	2722610	891	reverse	0.59	-0.59	-0.237815	0.162643	261	21.89	16.15	13.17	11.5	12.61	10.58	12.04	9.05	14.38	13.3575	11.5125	0.861875
SAUSA300_2643	ParB family chromosome partioning protein ParB family CDS	Expression Level	2866908	2867747	840	reverse	0.59	-0.59	-0.217716	0.160683	3499	311.21	229.65	268.42	244.55	260.11	206.09	235.99	213.53	220.21	250.683	218.955	0.873436
SAUSA300_2227	moeB CDS	Expression Level	2394442	2395446	1005	reverse	0.59	-0.59	-0.18523	0.160729	2120.5	157.64	116.33	90.97	82.29	77.92	95.78	74.12	70.72	88.02	91.8775	82.16	0.894234
SAUSA300_2557	ABC transporter protein CDS	Expression Level	2768206	2768961	756	reverse	0.59	0.59	0.194572	0.161073	451	44.57	32.89	30.15	23.21	30.4	32.34	34.36	28.7	40.35	29.1625	33.9375	1.16374
SAUSA300_1454	zwf CDS	Expression Level	1606988	1608472	1485	forward	0.59	0.59	0.245423	0.160551	14225	715.67	528.12	608.44	508.75	589.57	663.11	667.22	768.23	589.8	558.72	672.09	1.20291
SAUSA300_1770	hypothetical protein CDS	Expression Level	1958122	1958577	456	forward	0.59	0.59	0.249691	0.160386	249.5	40.88	30.17	23.05	18.75	32.48	33.49	29.48	24.6	37.46	26.1125	31.2575	1.19703
SAUSA300_2394	hypothetical protein CDS	Expression Level	2577799	2578398	600	reverse	0.58	-0.58	-0.225327	0.164564	1622	201.97	149.04	146.67	95.65	157.47	106.54	124.25	101.44	140.89	137.208	118.28	0.862052
SAUSA300_0053	speG CDS	Expression Level	63100	63597	498	reverse	0.58	-0.58	-0.204059	0.164749	3925	588.84	434.53	382.01	320.17	459.43	303.14	335.68	329.15	435.39	399.035	350.84	0.879221
SAUSA300_0460	hypothetical protein CDS	Expression Level	520785	521114	330	forward	0.58	-0.58	-0.190921	0.163913	5152.5	1166.51	860.82	742.79	626.83	783.85	597.05	658.03	556.97	876.11	753.572	672.04	0.891805
SAUSA300_0403	superantigen-like protein CDS	Expression Level	455485	456183	699	forward	0.58	0.58	0.27948	0.164756	121	12.93	9.54	9.44	8.84	9.25	10.51	11.47	8.46	15.96	9.2675	11.6	1.25169
SAUSA300_0516	hypothetical protein CDS	Expression Level	578481	578885	405	forward	0.57	-0.57	-0.31575	0.168519	1926.5	355.39	262.25	240.15	365.79	187.89	241.28	197.74	217.62	211.2	264.02	216.96	0.821756
SAUSA300_1893	nadE CDS	Expression Level	2057924	2058745	822	reverse	0.57	-0.57	-0.269081	0.169784	4637.5	421.5	311.04	357.97	388.72	315.31	286.39	288.29	325.84	252.06	343.26	288.145	0.839437
SAUSA300_1239	tkt CDS	Expression Level	1356635	1358512	1878	forward	0.57	-0.57	-0.246672	0.169411	29030	1154.88	852.23	858.59	1006.93	893.95	804.82	776.95	825.24	679.51	902.925	771.63	0.854589
SAUSA300_2510	hypothetical protein CDS	Expression Level	2715596	2716096	501	forward	0.57	-0.57	-0.186321	0.171702	588	87.69	64.71	66.48	61.79	60.14	55.47	57.49	49.08	65.58	63.28	56.905	0.899257
SAUSA300_1354	hypothetical protein CDS	Expression Level	1520139	1521242	1104	reverse	0.57	-0.57	-0.180926	0.168178	4605	311.64	229.97	193.91	212.23	205.24	203.52	174.24	189.67	186.93	210.338	188.59	0.896607
SAUSA300_0439	hypothetical protein CDS	Expression Level	492868	493137	270	reverse	0.57	0.57	0.207828	0.167519	1092	302.17	222.98	178.81	146.45	225.72	232.73	218.79	175.66	283.72	193.49	227.725	1.17693
SAUSA300_2004	hypothetical protein CDS	Expression Level	2163258	2163920	663	reverse	0.57	0.57	0.283354	0.168615	1969.5	221.94	163.78	97.38	64.98	118.11	165.52	118.74	115	147.35	111.062	136.653	1.23041
SAUSA300_1953	phiPVL ORF051-like protein CDS	Expression Level	2113373	2113615	243	reverse	0.57	0.57	0.293494	0.170878	147.5	45.35	33.47	26.78	33.01	21.02	41.55	35.33	37.32	32.46	28.57	36.665	1.28334
SAUSA300_2601	icaB CDS	Expression Level	2828115	2828987	873	forward	0.57	0.57	0.299496	0.168963	166.5	14.25	10.51	7.63	5.26	9.16	12.9	7.44	8.16	12.18	8.14	10.17	1.24939
SAUSA300_0894	oppD CDS	Expression Level	982816	983796	981	forward	0.57	0.57	0.304269	0.167178	217.5	16.56	12.22	8.81	5.83	7.03	13.36	8.46	7.94	13.55	8.4725	10.8275	1.27796
SAUSA300_1093	pyrB CDS	Expression Level	1195628	1196509	882	forward	0.57	0.57	0.312525	0.170396	154.5	13.09	9.66	13.65	15.93	11.97	15.42	14.92	16.83	19.51	12.8025	16.67	1.30209
SAUSA300_2149	lacG CDS	Expression Level	2326371	2327783	1413	reverse	0.57	0.57	0.314182	0.171253	210	11.1	8.19	6.21	5.41	3.61	8.59	7.23	4.85	9.9	5.855	7.6425	1.30529
SAUSA300_1402	phiSLT ORF257-like protein prophage protease CDS	Expression Level	1568074	1568847	774	reverse	0.57	0.57	0.395012	0.168841	40	3.86	2.85	3.59	2.38	2.64	3.67	2.63	3.47	6.25	2.865	4.005	1.39791
SAUSA300_2629	hypothetical protein CDS	Expression Level	2855702	2856277	576	forward	0.57	0.57	0.43948	0.168384	654	84.83	62.6	130.82	91.14	88.07	97.36	159.23	189.64	75.95	93.1575	130.545	1.40134
SAUSA300_1742	hypothetical protein CDS	Expression Level	1924933	1925403	471	forward	0.57	0.57	0.454418	0.17218	170	26.97	19.9	14.14	5.6	11.2	25.42	10.67	9.13	28.77	12.71	18.4975	1.45535
SAUSA300_0487	hypothetical protein CDS	Expression Level	545368	546663	1296	forward	0.56	-0.56	-0.323355	0.174142	2952	170.18	125.58	69.81	56.95	77.76	89.08	44.19	45.04	87.32	82.525	66.4075	0.804696
SAUSA300_0290	putative lipoprotein CDS	Expression Level	344714	345397	684	forward	0.56	-0.56	-0.317993	0.176417	361	39.43	29.1	20.19	13.1	16.67	16.1	14.04	10.21	23.44	19.765	15.9475	0.806856
SAUSA300_1800	ribosomal large subunit pseudouridine synthase D CDS	Expression Level	1982928	1983749	822	forward	0.56	-0.56	-0.244797	0.175513	5492	499.17	368.35	252.18	182.52	318.93	256.75	209.55	183.39	305.76	280.495	238.863	0.851575
SAUSA300_0789	putative thioredoxin CDS	Expression Level	875219	875539	321	reverse	0.56	-0.56	-0.24267	0.172523	5641	1312.92	968.85	1006.92	827.53	1270.65	718.82	959.22	776	1031.13	1018.49	871.293	0.855477
SAUSA300_1900	ppaC CDS	Expression Level	2066320	2067249	930	forward	0.56	-0.56	-0.216217	0.177005	23639	1899.03	1401.37	1478.9	1476.71	1410.74	1230.17	1273.08	1350.71	1169.95	1441.93	1255.98	0.871039
SAUSA300_0724	hypothetical protein CDS	Expression Level	804192	805070	879	forward	0.56	-0.56	-0.194576	0.177547	4950	420.73	310.47	318.63	272.04	327.1	234.4	290.16	266.57	294.66	307.06	271.448	0.884021
SAUSA300_0078	copA CDS	Expression Level	86094	88118	2025	forward	0.56	0.56	0.147294	0.177009	5815	214.54	158.32	143.65	132.93	159.43	183.34	163.74	154.69	168.34	148.583	167.528	1.1275
SAUSA300_0083	hypothetical protein CDS	Expression Level	91958	92713	756	reverse	0.56	0.56	0.211745	0.172736	732	72.34	53.38	39.81	33.12	37.04	59.83	42.88	37.5	53.43	40.8375	48.41	1.18543
SAUSA300_0164	cap5M CDS	Expression Level	186748	187305	558	forward	0.56	0.56	0.259148	0.174369	188.5	25.24	18.62	19.93	16.47	16.93	21.01	23.58	24.2	19.52	17.9875	22.0775	1.22738
SAUSA300_0553	hypothetical protein CDS	Expression Level	627417	627779	363	reverse	0.56	0.56	0.261129	0.174674	5130.5	1055.94	779.22	776.19	392.45	633.8	709.1	829.56	789.67	776.78	645.415	776.277	1.20276
SAUSA300_1943	phi77 ORF040-like protein CDS	Expression Level	2109817	2110116	300	reverse	0.56	0.56	0.356239	0.176321	115	28.64	21.13	22.82	18.45	20.71	21.7	24.1	17.24	49.38	20.7775	28.105	1.35267
SAUSA300_1380	hypothetical protein CDS	Expression Level	1545736	1545921	186	reverse	0.55	-0.55	-0.650168	0.182585	13	5.22	3.85	2.3	2.02	3.66	1.35	0	0.72	3.75	2.9575	1.455	0.49197
SAUSA300_0984	ptsI CDS	Expression Level	1078516	1080234	1719	forward	0.55	-0.55	-0.255735	0.181919	58140.5	2526.9	1864.7	1945.5	2301.07	1830.14	1715.1	1618.3	1902.52	1503.38	1985.35	1684.83	0.848628
SAUSA300_1546	holA CDS	Expression Level	1697199	1698173	975	reverse	0.55	-0.55	-0.237138	0.179362	1581.5	121.19	89.43	60.52	47.66	68.7	69.84	47.09	42.37	69.14	66.5775	57.11	0.857797
SAUSA300_1073	mraW CDS	Expression Level	1172511	1173425	915	forward	0.55	-0.55	-0.222421	0.180442	25440.5	2077.26	1532.89	1776.78	1732.75	1410.71	1408.76	1375.06	1465.95	1373.19	1613.28	1405.74	0.871354
SAUSA300_1521	rpoD CDS	Expression Level	1671296	1672402	1107	reverse	0.55	-0.55	-0.145274	0.18083	12798	863.73	637.38	525.16	426.11	580.98	530.93	472.52	455.38	524.23	542.408	495.765	0.914008
SAUSA300_0470	ksgA CDS	Expression Level	529280	530173	894	forward	0.55	0.55	0.221227	0.180759	3646.5	304.74	224.88	208.66	220.47	177.18	294.08	227.74	249.25	221.14	207.798	248.052	1.19372
SAUSA300_1628	lysP CDS	Expression Level	1780634	1782127	1494	reverse	0.55	0.55	0.240866	0.180748	5157	257.89	190.31	201.33	221.26	178.89	253.59	238.91	255.76	210.87	197.947	239.782	1.21134
SAUSA300_2234	inosine-uridine preferring nucleoside hydrolase CDS	Expression Level	2400465	2401406	942	reverse	0.55	0.55	0.246499	0.177684	577	45.76	33.77	22.58	17.91	24.4	34.37	26.62	20.97	37.65	24.665	29.9025	1.21235
SAUSA300_0517	RNA methyltransferase CDS	Expression Level	578893	579639	747	forward	0.54	-0.54	-0.276888	0.184172	2192.5	219.28	161.82	150.2	205.48	127.28	164.22	122.71	134.09	122.91	161.195	135.982	0.84359
SAUSA300_1919	hypothetical protein CDS	Expression Level	2085861	2086211	351	reverse	0.54	-0.54	-0.27138	0.187711	285855	60845	44899.9	52112.3	39430.4	53130.8	31972.9	41447.8	27841.2	59742.9	47393.3	40251.2	0.8493
SAUSA300_1057	hypothetical protein CDS	Expression Level	1155657	1155890	234	reverse	0.54	-0.54	-0.256349	0.183248	4042	1290.53	952.33	993.72	847.14	1183.63	642.64	964.92	871.02	858.08	994.205	834.165	0.839027
SAUSA300_2135	iron compound ABC transporter permease CDS	Expression Level	2308687	2309718	1032	reverse	0.54	-0.54	-0.233905	0.18463	598.5	43.33	31.97	21.08	21.38	23.18	27.61	17.18	16.53	22.89	24.4025	21.0525	0.862719
SAUSA300_1648	putative NADP-dependent malic enzyme CDS	Expression Level	1809775	1811004	1230	reverse	0.54	-0.54	-0.227795	0.18667	6800	413.04	304.8	201.72	184.19	206.36	261.27	160.61	158.06	194.42	224.268	193.59	0.86321
SAUSA300_1529	dgkA CDS	Expression Level	1679903	1680247	345	reverse	0.54	-0.54	-0.182443	0.182946	1563	338.47	249.77	221.86	245.49	212.42	242.73	185.96	186.35	224.95	232.385	209.998	0.903662
SAUSA300_0707	osmoprotectant ABC transporter permease CDS	Expression Level	784224	785738	1515	forward	0.54	0.54	0.197604	0.184806	6061.5	298.92	220.58	246.87	239.15	252.88	304.58	264.19	285.56	273.1	239.87	281.857	1.17504
SAUSA300_0039	hypothetical protein CDS	Expression Level	49125	50912	1788	reverse	0.54	0.54	0.214534	0.186378	449	18.76	13.84	10.7	11.18	8.95	14.49	10.71	12.66	15.62	11.1675	13.37	1.19722
SAUSA300_2524	hypothetical protein CDS	Expression Level	2726149	2726427	279	reverse	0.54	0.54	0.259519	0.186506	111.5	29.86	22.03	17.3	16.33	16.17	24.08	18.22	20.23	26.71	17.9575	22.31	1.24238
SAUSA300_1756	splC CDS	Expression Level	1941339	1942058	720	reverse	0.54	0.54	0.26225	0.182941	177	18.37	13.55	13.07	9.52	8.75	14.66	11.14	15.67	14.34	11.2225	13.9525	1.24326
SAUSA300_1767	epiA CDS	Expression Level	1954054	1954197	144	reverse	0.54	0.54	0.308013	0.183932	94.5	49.03	36.18	32.68	26.67	31.92	32.16	51.38	28.92	49.32	31.8625	40.445	1.26936
SAUSA300_2143	hypothetical protein CDS	Expression Level	2319885	2320124	240	reverse	0.54	0.54	0.386743	0.184494	46286.5	14408.8	10632.9	17521.5	24166.6	19614.8	21353.2	27994.6	30739.8	18697.6	17983.9	24696.3	1.37324
SAUSA300_0453	hypothetical protein CDS	Expression Level	511117	511434	318	forward	0.53	-0.53	-0.242736	0.193903	26759.5	6286.9	4639.35	5289.43	5577.49	6252.07	3958.77	4970.8	4864.49	4861.7	5439.59	4663.94	0.857407
SAUSA300_2208	topB CDS	Expression Level	2373738	2375873	2136	reverse	0.53	-0.53	-0.213148	0.189461	4855	169.81	125.31	132.38	116.39	118.19	106.31	101.21	122.34	97.88	123.067	106.935	0.868913
SAUSA300_2410	oligopeptide ABC transporter permease CDS	Expression Level	2594805	2595740	936	reverse	0.53	-0.53	-0.205339	0.191827	488	38.95	28.74	27.91	20.88	20.73	26.52	18.83	19.02	22.49	24.565	21.715	0.883981
SAUSA300_1319	folA CDS	Expression Level	1450730	1451209	480	reverse	0.53	-0.53	-0.191782	0.190475	3491.5	543.45	401.03	392.58	395.64	350.04	377.35	329.09	344.43	318.73	384.822	342.4	0.889761
SAUSA300_1075	pbpA CDS	Expression Level	1173821	1176055	2235	forward	0.53	-0.53	-0.172097	0.193519	17551.5	586.71	432.96	432.79	451.81	454.72	411.2	397.81	386.72	408.72	443.07	401.113	0.905303
SAUSA300_0656	hypothetical protein CDS	Expression Level	732521	732994	474	forward	0.53	-0.53	-0.155351	0.191394	2518.5	396.96	292.93	273.46	249.54	264.69	256.95	247.35	239.66	239.84	270.155	245.95	0.910403
SAUSA300_0167	cap5P CDS	Expression Level	189555	190730	1176	forward	0.53	0.53	0.167831	0.192415	818	51.97	38.35	33.44	26	34.45	44.32	33.95	33.42	39.02	33.06	37.6775	1.13967
SAUSA300_1228	thrB CDS	Expression Level	1345739	1346653	915	forward	0.53	0.53	0.226766	0.19063	4272.5	348.86	257.44	215.16	227.18	167.16	316.88	246.83	241.62	233.11	216.735	259.61	1.19782
SAUSA300_2509	TetR family transcriptional regulator CDS	Expression Level	2714829	2715398	570	forward	0.53	0.53	0.262387	0.19127	1030	135	99.63	83.52	44.79	101.39	102.34	95.71	86.51	115.05	82.3325	99.9025	1.2134
SAUSA300_2353	hypothetical protein CDS	Expression Level	2530348	2530599	252	reverse	0.53	0.53	0.264868	0.191288	2492	738.81	545.2	516.9	393.46	590.41	477.85	713.35	462.25	875.47	511.492	632.23	1.23605
SAUSA300_2322	TetR family transcriptional regulator CDS	Expression Level	2496132	2496755	624	forward	0.53	0.53	0.287513	0.190656	1572	188.21	138.89	100.33	61.44	121.26	168.37	103.27	90.75	166.62	105.48	132.252	1.25382
SAUSA300_1257	msrR CDS	Expression Level	1384825	1385808	984	forward	0.53	0.53	0.307549	0.188425	4050	307.5	226.92	135.14	85.04	172.14	236.95	160.02	133.13	255.69	154.81	196.447	1.26896
SAUSA300_1746	hypothetical protein CDS	Expression Level	1927410	1927595	186	reverse	0.53	0.53	0.316694	0.192303	63	25.31	18.67	19.06	12.15	15.56	20.19	16.4	19.5	28.58	16.36	21.1675	1.29386
SAUSA300_2596	cap1C CDS	Expression Level	2822904	2823671	768	reverse	0.53	0.53	0.362317	0.189243	124.5	12.11	8.94	7.88	5.15	6.87	8.58	6.4	6.47	17.53	7.21	9.745	1.3516
SAUSA300_1384	phiSLT ORF100b-like protein, holin CDS	Expression Level	1549942	1550244	303	reverse	0.53	0.53	0.556632	0.190097	13.5	3.33	2.46	2.02	1.49	1.4	2.34	1.86	1.77	6.76	1.8425	3.1825	1.72727
SAUSA300_2090	deoC CDS	Expression Level	2254266	2254928	663	reverse	0.52	-0.52	-0.322187	0.198675	1728	194.72	143.69	183.89	229.92	149.69	129.27	138.85	181.57	119.75	176.798	142.36	0.805215
SAUSA300_1442	srrA CDS	Expression Level	1596906	1597631	726	reverse	0.52	-0.52	-0.287262	0.199936	15913.5	1637.63	1208.47	1628.17	1651.6	1636.56	1011.75	1398.22	1475.33	1160.37	1531.2	1261.42	0.82381
SAUSA300_0325	glycine cleavage H-protein CDS	Expression Level	378165	378497	333	forward	0.52	-0.52	-0.24962	0.197404	334	74.94	55.3	38.17	43.99	37.32	47.24	29.51	36.92	35.46	43.695	37.2825	0.853244
SAUSA300_1749	hypothetical protein CDS	Expression Level	1929784	1930161	378	reverse	0.52	-0.52	-0.248117	0.196109	717	141.71	104.58	72.11	52	73.86	78.15	50.8	47.98	80	75.6375	64.2325	0.849215
SAUSA300_0333	BglG family transcriptional antiterminator CDS	Expression Level	384760	386715	1956	reverse	0.52	-0.52	-0.217775	0.195311	266.5	10.18	7.51	6.81	5.97	6.57	6.12	4.42	5.22	7.75	6.715	5.8775	0.875279
SAUSA300_0288	hypothetical protein CDS	Expression Level	342160	344004	1845	forward	0.52	-0.52	-0.169822	0.196408	3753	151.97	112.15	79.68	73.87	95.5	91.3	70.83	67.11	97.14	90.3	81.595	0.903599
SAUSA300_0480	pth CDS	Expression Level	537225	537797	573	forward	0.52	0.52	0.206759	0.196185	3597	469	346.09	292.07	180.86	313.73	336.06	328.21	303.65	349.51	283.188	329.357	1.16304
SAUSA300_2335	hypothetical protein CDS	Expression Level	2510616	2510822	207	forward	0.52	0.52	0.295669	0.194634	76.5	27.61	20.38	15.79	13.64	15.63	21.57	24.01	14.93	22.73	16.36	20.81	1.272
SAUSA300_0119	ornithine cyclodeaminase CDS	Expression Level	135441	136451	1011	forward	0.52	0.52	0.340195	0.197595	71	5.25	3.87	2.72	3.84	3.54	5.32	3.91	2.52	6.59	3.4925	4.585	1.31281
SAUSA300_2592	hypothetical protein CDS	Expression Level	2820556	2820915	360	forward	0.52	0.52	0.411988	0.198385	2023	419.84	309.81	552.21	470.93	446.86	426.29	757.41	910.64	344.96	444.952	609.825	1.37054
SAUSA300_0221	pflA CDS	Expression Level	262851	263606	756	forward	0.51	-0.51	-0.407014	0.20425	5463.5	539.93	398.43	477.9	687.25	316.37	273.42	355.59	532.71	222.54	469.987	346.065	0.736328
SAUSA300_2362	gpmA CDS	Expression Level	2537650	2538336	687	reverse	0.51	-0.51	-0.347104	0.20541	5964	648.58	478.62	774.88	689.02	582.81	320.44	570.19	649.09	422.42	631.332	490.535	0.776984
SAUSA300_0833	hypothetical protein CDS	Expression Level	912061	912840	780	forward	0.51	-0.51	-0.191933	0.203731	2713	259.86	191.76	204.84	207.84	207.88	185.94	182.68	181.47	173.35	203.08	180.86	0.890585
SAUSA300_1702	cell wall surface anchor family protein CDS	Expression Level	1877908	1884468	6561	reverse	0.51	-0.51	-0.187567	0.204217	1511	17.21	12.7	10.48	11.22	10.51	10.76	7.7	9.26	12.72	11.2275	10.11	0.900468
SAUSA300_0304	hypothetical protein CDS	Expression Level	353822	354220	399	forward	0.51	-0.51	-0.177344	0.201959	1533	287.05	211.82	261.14	204.62	227.83	220.23	201.56	184.87	209.68	226.352	204.085	0.901625
SAUSA300_2589	cell wall anchor domain-containing protein CDS	Expression Level	2811367	2818182	6816	reverse	0.51	-0.51	-0.150788	0.20025	15582	170.8	126.04	126.64	92.45	104.9	116.92	99.6	90.26	104.35	112.507	102.782	0.913561
SAUSA300_1531	phoH CDS	Expression Level	1680718	1681665	948	reverse	0.51	0.51	0.158144	0.202471	4193	330.45	243.85	210.47	175.22	212.88	266.9	221.08	180.49	295.6	210.605	241.018	1.14441
SAUSA300_2251	dehydrogenase family protein CDS	Expression Level	2417930	2419012	1083	reverse	0.51	0.51	0.226416	0.201206	4405	303.88	224.25	153.03	147.5	159.07	278.32	164.68	185.34	186.85	170.962	203.798	1.19206
SAUSA300_2436	putative cell wall surface anchor family protein CDS	Expression Level	2624916	2626250	1335	reverse	0.51	0.51	0.269793	0.204498	15699	878.57	648.33	538.06	652.23	360.49	820.94	642.69	656.89	612.2	549.777	683.18	1.24265
SAUSA300_0971	purL CDS	Expression Level	1062677	1064866	2190	forward	0.5	-0.5	-0.37531	0.206638	10477.5	357.44	263.77	141.34	241.9	89.74	214.78	108.36	108.99	140.65	184.188	143.195	0.777441
SAUSA300_0698	pabA CDS	Expression Level	772277	772870	594	forward	0.5	-0.5	-0.307236	0.209572	439	55.22	40.75	25.05	16.55	33.82	28.59	16.92	16.29	31.84	29.0425	23.41	0.80606
SAUSA300_0336	hypothetical protein CDS	Expression Level	388912	389352	441	forward	0.5	-0.5	-0.262464	0.210098	441	74.71	55.13	41.43	25.28	45.55	32.55	31.5	27.11	48.61	41.8475	34.9425	0.834996
SAUSA300_0454	recR CDS	Expression Level	511441	512037	597	forward	0.5	-0.5	-0.187465	0.210734	8456.5	1058.28	780.95	816.77	822.48	835.2	691.71	743.65	745.93	721.13	813.85	725.605	0.891571
SAUSA300_2636	integrase/recombinase CDS	Expression Level	2862348	2862884	537	forward	0.5	-0.5	-0.184522	0.210129	716	99.61	73.51	56.62	45.3	67.68	54.55	46.59	51.54	62.81	60.7775	53.8725	0.886389
SAUSA300_1784	signal transduction protein TRAP CDS	Expression Level	1966416	1966919	504	forward	0.5	-0.5	-0.174083	0.211688	12996	1926.48	1421.63	1504.15	1239.27	1680.72	1232.55	1393.98	1147.89	1497.44	1461.44	1317.97	0.901825
SAUSA300_2352	addiction module antitoxin CDS	Expression Level	2530082	2530348	267	reverse	0.5	0.5	0.260614	0.210795	2779	777.61	573.83	512.13	441.32	594.86	471.63	764.65	475.03	907.56	530.535	654.717	1.23407
SAUSA300_2085	hypothetical protein CDS	Expression Level	2247942	2248613	672	reverse	0.5	0.5	0.295256	0.210296	7283	809.71	597.51	345.57	228.19	380.75	604.02	380.71	320.5	650.63	388.005	488.965	1.2602
SAUSA300_0312	hypothetical protein CDS	Expression Level	362941	363864	924	forward	0.5	0.5	0.502531	0.208843	33	2.67	1.97	2.18	2.16	2.03	1.9	1.77	1.38	8.35	2.085	3.35	1.60671
SAUSA300_2343	respiratory nitrate reductase, alpha subunit CDS	Expression Level	2516792	2520481	3690	reverse	0.49	-0.49	-0.465023	0.214391	36179	732.51	540.55	926	1138.69	708.43	360.71	772.03	904.41	219.95	828.417	564.275	0.681148
SAUSA300_1198	putative GTP-binding protein CDS	Expression Level	1319653	1320891	1239	forward	0.49	-0.49	-0.256495	0.212811	1120	67.54	49.84	34.21	25.26	41.77	42.1	23.38	23.26	38.9	37.77	31.91	0.84485
SAUSA300_1077	murD CDS	Expression Level	1177314	1178663	1350	forward	0.49	-0.49	-0.179268	0.216562	7757	429.29	316.79	283.85	299.25	274.33	318.75	255.19	240.9	241.27	293.555	264.028	0.899414
SAUSA300_1183	2-oxoglutarate ferredoxin oxidoreductase subunitbeta CDS	Expression Level	1302533	1303399	867	forward	0.49	-0.49	-0.12486	0.217206	4247.5	366.02	270.1	241.42	226.64	216.96	237.5	209.36	194.87	253.51	238.78	223.81	0.937306
SAUSA300_2590	hypothetical protein CDS	Expression Level	2818727	2819419	693	reverse	0.49	0.49	0.186967	0.212212	981	105.76	78.04	73.81	74.99	61.66	100.07	83.29	71.93	82.75	72.125	84.51	1.17172
SAUSA300_2067	glyA CDS	Expression Level	2229392	2230630	1239	reverse	0.49	0.49	0.202652	0.214617	27819.5	1677.51	1237.9	1143.39	1303.13	1126.44	1573.4	1365.55	1462.79	1259.83	1202.72	1415.39	1.17683
SAUSA300_1682	ccpA CDS	Expression Level	1853104	1854093	990	reverse	0.49	0.49	0.223879	0.213721	6943	523.96	386.65	270	208.68	368.15	420.79	304.17	286.35	462.77	308.37	368.52	1.19506
SAUSA300_1704	leuS CDS	Expression Level	1885127	1887544	2418	reverse	0.48	-0.48	-0.188247	0.220908	11679	360.86	266.29	214.17	243.41	213.92	245.86	191.5	207.51	190.43	234.447	208.825	0.890711
SAUSA300_2513	hypothetical protein CDS	Expression Level	2717090	2717911	822	reverse	0.48	-0.48	-0.1746	0.220933	337.5	30.68	22.64	21.71	19.1	21.95	20.1	16.9	19.21	20.67	21.35	19.22	0.900234
SAUSA300_1651	CBS domain-containing protein CDS	Expression Level	1815874	1817172	1299	reverse	0.48	-0.48	-0.135043	0.219821	3973	228.5	168.62	158.68	132.25	168.4	155.59	125.91	140.98	158.46	156.988	145.235	0.925137
SAUSA300_0440	MutT/nudix family protein CDS	Expression Level	493286	493681	396	forward	0.48	0.48	0.158975	0.223328	835	157.54	116.25	103.4	89.67	109.19	106.74	115.09	109.76	144.04	104.627	118.907	1.13648
SAUSA300_1998	hypothetical protein CDS	Expression Level	2155531	2156610	1080	reverse	0.48	0.48	0.170949	0.220757	4831	334.19	246.62	171.08	157.43	196.01	260.51	202.74	169.56	253.62	192.785	221.607	1.14951
SAUSA300_1693	hypothetical protein CDS	Expression Level	1867001	1867843	843	reverse	0.48	0.48	0.198026	0.218056	1557	137.99	101.83	125.63	93.54	110.06	109.58	131.17	127.18	135.94	107.765	125.968	1.16891
SAUSA300_2499	crtM CDS	Expression Level	2703659	2704522	864	reverse	0.48	0.48	0.228361	0.218052	465	40.21	29.67	25.29	32.51	22.76	36.9	35.04	30.4	31.22	27.5575	33.39	1.21165
SAUSA300_2106	putative transcriptional regulator CDS	Expression Level	2274254	2276386	2133	forward	0.48	0.48	0.307459	0.222662	1782.5	62.43	46.07	55.54	60.4	45.45	62.11	69.24	86.07	45.41	51.865	65.7075	1.26689
SAUSA300_0814	hypothetical protein CDS	Expression Level	893372	894340	969	forward	0.47	-0.47	-0.379752	0.226842	12522	965.46	712.45	338.92	170.22	331.16	351.03	220.43	151.69	447.26	388.188	292.603	0.753766
SAUSA300_2581	putative surface anchored protein CDS	Expression Level	2798561	2800468	1908	reverse	0.47	-0.47	-0.365605	0.224831	3281	128.47	94.81	161.36	183.75	166.84	75.62	143.26	154.14	91.81	151.69	116.207	0.766085
SAUSA300_0969	purS CDS	Expression Level	1061748	1062011	264	forward	0.47	-0.47	-0.281129	0.226806	1676.5	474.44	350.11	247.34	418.8	222.14	333.17	220.34	229.78	263.1	309.597	261.597	0.84496
SAUSA300_0254	sensor histidine kinase CDS	Expression Level	306116	307855	1740	forward	0.47	-0.47	-0.21855	0.226218	6296	270.33	199.49	165.97	95.85	190	152.8	137.65	123.82	144.92	162.828	139.798	0.858562
SAUSA300_1710	putative lysophospholipase CDS	Expression Level	1892736	1893563	828	reverse	0.47	-0.47	-0.180678	0.223876	5877	530.29	391.32	408.15	330.92	403.59	288.15	363.55	300.35	424.8	383.495	344.213	0.897567
SAUSA300_0965	folD CDS	Expression Level	1058386	1059246	861	reverse	0.47	-0.47	-0.171415	0.225254	8781	761.95	562.27	558.66	567.27	502	447.3	504.42	447.85	590.2	547.55	497.443	0.908488
SAUSA300_1673	1-acyl-sn-glycerol-3-phosphate acyltransferases CDS	Expression Level	1839307	1839924	618	reverse	0.47	-0.47	-0.145426	0.229649	3424	413.93	305.46	245.73	192.07	273.81	249.14	212.01	215.45	251.72	254.267	232.08	0.91274
SAUSA300_1993	PfkB family kinase CDS	Expression Level	2150067	2151026	960	reverse	0.47	-0.47	-0.14113	0.226904	3257.5	253.51	187.08	182.98	170.32	154.81	177.85	151.54	144.71	170.35	173.798	161.113	0.927013
SAUSA300_1432	phiSLT ORF78-like protein CDS	Expression Level	1587233	1587472	240	forward	0.47	0.47	0.19546	0.225053	2717	845.79	624.14	732.07	530.35	799.39	718.02	720.54	739.24	971.17	671.487	787.243	1.17239
SAUSA300_2451	drug transporter CDS	Expression Level	2647396	2648559	1164	reverse	0.47	0.47	0.197953	0.224915	439	28.18	20.79	19.14	13.39	19.45	19.75	19.99	17.2	28.11	18.1925	21.2625	1.16875
SAUSA300_2375	ABC transporter ATP-binding/permease CDS	Expression Level	2553116	2554879	1764	reverse	0.47	0.47	0.36685	0.22912	119	5.04	3.72	3.5	1.96	3.33	4.54	2.79	1.98	7.81	3.1275	4.28	1.36851
SAUSA300_0736	yfiA CDS	Expression Level	816429	817001	573	forward	0.46	-0.46	-0.419309	0.234182	15590.5	2032.78	1500.07	3466.84	6338.47	2585.59	1955.98	3066.87	2944.11	2472.64	3472.74	2609.9	0.751539
SAUSA300_0506	nupC CDS	Expression Level	565191	566405	1215	reverse	0.46	-0.46	-0.329109	0.231382	9920	609.99	450.13	240.88	139.97	337.1	324.8	169.29	147.4	282.1	292.02	230.898	0.790691
SAUSA300_0800	sek CDS	Expression Level	883304	884032	729	reverse	0.46	-0.46	-0.24468	0.232855	1814.5	185.96	137.23	101.56	66.28	135.56	104.63	84.29	65.43	120.86	110.157	93.8025	0.851531
SAUSA300_1687	FtsK/SpoIIIE family protein CDS	Expression Level	1859599	1863423	3825	reverse	0.46	-0.46	-0.215743	0.235469	15922	310.99	229.49	199.12	230.4	177.27	208.57	174.24	192.35	153.05	209.07	182.053	0.870773
SAUSA300_1536	hypothetical protein CDS	Expression Level	1685087	1686433	1347	reverse	0.46	-0.46	-0.189354	0.235906	9112.5	505.42	372.97	247.12	228.24	248.27	310.51	207.42	211.31	241.58	274.15	242.705	0.8853
SAUSA300_1879	putative lipid kinase CDS	Expression Level	2039332	2040279	948	reverse	0.46	-0.46	-0.18091	0.235616	3274	258.02	190.4	151.62	99.23	146.53	147.45	116.88	108.56	150.03	146.945	130.73	0.889653
SAUSA300_1285	ABC transporter ATP-binding protein CDS	Expression Level	1414343	1415944	1602	forward	0.46	-0.46	-0.175716	0.232109	9813	457.64	337.71	253.41	229.75	273.73	319.01	203.41	215.71	244.85	273.65	245.745	0.898027
SAUSA300_0628	glycerol-3-phosphate cytidylyltransferase CDS	Expression Level	700945	701343	399	forward	0.46	-0.46	-0.167186	0.233726	1003	187.81	138.59	124.83	122.41	160.21	118.38	115.36	114.49	145.79	136.51	123.505	0.904732
SAUSA300_0904	hypothetical protein CDS	Expression Level	992706	993071	366	reverse	0.46	0.46	0.227081	0.231623	3652.5	745.58	550.19	638.08	435.43	647.21	550.86	745.61	729.41	659.21	567.727	671.273	1.18239
SAUSA300_0778	hypothetical protein CDS	Expression Level	867954	868172	219	reverse	0.46	0.46	0.368616	0.231667	465	158.63	117.06	200.08	219.76	183.45	169.95	283.93	344.17	166.54	180.087	241.147	1.33906
SAUSA300_0563	ung CDS	Expression Level	638296	638952	657	forward	0.45	-0.45	-0.284079	0.243453	1510	171.71	126.71	77.25	47.17	99.89	96.15	54.07	50.2	87.61	87.755	72.0075	0.820552
SAUSA300_1047	sdhA CDS	Expression Level	1145459	1147225	1767	forward	0.45	-0.45	-0.252131	0.237894	9479	400.79	295.76	304.62	356.48	192.34	282.91	227.38	241.64	232.3	287.3	246.058	0.856448
SAUSA300_0518	hypothetical protein CDS	Expression Level	579639	580163	525	forward	0.45	-0.45	-0.23644	0.24117	2066	294.01	216.96	204.11	273.07	172.18	214.59	164.7	193.09	180.02	216.58	188.1	0.868501
SAUSA300_0535	2-amino-3-ketobutyrate coenzyme A ligase CDS	Expression Level	599537	600724	1188	forward	0.45	-0.45	-0.213931	0.242031	4987	313.62	231.44	275.47	267.66	239.16	184.81	225.05	243.15	233.35	253.433	221.59	0.874355
SAUSA300_1473	nusB CDS	Expression Level	1627942	1628331	390	reverse	0.45	-0.45	-0.19172	0.239366	4376.5	838.39	618.68	636.66	614.4	636.19	550.24	567.8	603.05	493.29	626.482	553.595	0.883656
SAUSA300_1519	hypothetical protein CDS	Expression Level	1669385	1670485	1101	reverse	0.45	-0.45	-0.153223	0.238654	3147.5	213.58	157.61	140.48	119.3	119.91	152.39	108.28	103.18	128.74	134.325	123.147	0.916788
SAUSA300_2474	hypothetical protein CDS	Expression Level	2671100	2671444	345	reverse	0.45	0.45	0.190579	0.240514	708.5	153.43	113.22	130.37	95.07	118.42	132.67	128.67	144.09	123.9	114.27	132.332	1.15807
SAUSA300_2104	glmS CDS	Expression Level	2270195	2272000	1806	reverse	0.45	0.45	0.193609	0.243846	19517	807.39	595.8	606.92	525.75	571.88	755.35	650.88	715.82	544.37	575.087	666.605	1.15914
SAUSA300_0725	hypothetical protein CDS	Expression Level	805224	805544	321	forward	0.45	0.45	0.197739	0.238415	2792	649.82	479.53	368	322.14	279.48	406.07	403.25	334.84	560.36	362.288	426.13	1.17622
SAUSA300_1988	delta-hemolysin CDS	Expression Level	2146572	2146706	135	reverse	0.45	0.45	0.215914	0.241519	685672	379462	280020	350317	226060	361071	330404	361773	280064	487161	304367	364850	1.19872
SAUSA300_1208	hypothetical protein CDS	Expression Level	1329392	1329640	249	forward	0.45	0.45	0.411536	0.238819	714	214.23	158.09	81.97	33.88	58.11	83.79	120.66	56.66	201.95	83.0125	115.765	1.39455
SAUSA300_1294	hypothetical protein CDS	Expression Level	1425295	1425696	402	reverse	0.44	-0.44	-0.356648	0.248201	293	54.45	40.18	22.19	13.86	28.8	18.06	19.39	9.02	34.47	26.2575	20.235	0.770637
SAUSA300_1634	coaE CDS	Expression Level	1789099	1789722	624	reverse	0.44	-0.44	-0.216042	0.247312	2971	355.72	262.5	223.44	299.63	244.71	246.41	216.04	240.18	198.11	257.57	225.185	0.874267
SAUSA300_0992	hypothetical protein CDS	Expression Level	1087735	1088361	627	forward	0.44	-0.44	-0.171258	0.246835	17820	2123.37	1566.92	1295.63	1104.15	1594.82	1183.21	1222.66	988.28	1641.1	1390.38	1258.81	0.905373
SAUSA300_2384	putative Na+/H+ antiporter CDS	Expression Level	2563723	2565801	2079	forward	0.44	0.44	0.169109	0.244665	8535	306.71	226.34	179.1	130.42	194.23	254	185.75	176.3	216.97	182.523	208.255	1.14098
SAUSA300_1645	pfkA CDS	Expression Level	1806542	1807465	924	reverse	0.44	0.44	0.176668	0.248101	21808.5	1763.36	1301.25	1209.04	1320.1	1199.74	1478.04	1439.11	1524.37	1353.4	1257.53	1448.73	1.15204
SAUSA300_0200	peptide ABC transporter ATP-binding protein CDS	Expression Level	235072	236664	1593	reverse	0.44	0.44	0.198224	0.247668	1964.5	92.13	67.99	43.06	48.25	46.22	77.56	47.44	53.64	62.83	51.38	60.3675	1.17492
SAUSA300_1495	hypothetical protein CDS	Expression Level	1648032	1648418	387	forward	0.43	-0.43	-0.189511	0.256952	9193	1774.73	1309.64	1342.88	1145.89	1724.33	1085.72	1338.79	1133.52	1345.07	1380.69	1225.78	0.887802
SAUSA300_2400	glutamyl-aminopeptidase CDS	Expression Level	2585499	2586575	1077	reverse	0.43	0.43	0.165834	0.257909	3144	218.1	160.94	153.94	156.92	131.67	185.88	169.8	171.91	164.1	150.867	172.923	1.14619
SAUSA300_2230	modA CDS	Expression Level	2396907	2397689	783	reverse	0.43	0.43	0.180918	0.255779	6735.5	642.68	474.26	476.48	434.68	577.99	526.76	605.01	575.35	553.56	490.853	565.17	1.1514
SAUSA300_1520	hypothetical protein CDS	Expression Level	1670488	1671165	678	reverse	0.43	0.43	0.187942	0.253662	1450.5	159.84	117.95	82.47	71.43	89.01	136.68	88.05	80.36	114.72	90.215	104.953	1.16336
SAUSA300_2401	addiction module antitoxin CDS	Expression Level	2586930	2587196	267	reverse	0.43	0.43	0.196443	0.25392	2554	714.65	527.37	624.62	475.73	576.37	517.11	701.62	555.79	815.84	551.023	647.59	1.17525
SAUSA300_0840	hypothetical protein CDS	Expression Level	919112	919435	324	forward	0.43	0.43	0.201747	0.254854	1420.5	327.55	241.71	211.16	131.34	213.58	212.1	232.18	181.42	308.79	199.448	233.623	1.17135
SAUSA300_0212	Gfo/Idh/MocA family oxidoreductase CDS	Expression Level	250728	251804	1077	forward	0.43	0.43	0.22254	0.251947	528.5	36.66	27.05	22.41	24.62	15.49	31.92	24.38	26.45	25.13	22.3925	26.97	1.20442
SAUSA300_1258	4-oxalocrotonate tautomerase CDS	Expression Level	1385896	1386081	186	reverse	0.43	0.43	0.271526	0.257175	5730	2301.59	1698.43	1532.06	1322.88	1913.76	1273.74	2534.75	1435.3	2815.94	1616.78	2014.93	1.24626
SAUSA300_1656	universal stress protein CDS	Expression Level	1821589	1822089	501	forward	0.43	0.43	0.329141	0.256435	8111	1209.55	892.57	1473.02	2160.55	1346.92	1462.79	2192.99	2264.74	1872.92	1468.27	1948.36	1.32698
SAUSA300_0109	integral membrane domain-containing protein CDS	Expression Level	122939	123811	873	reverse	0.43	0.43	0.439225	0.254634	74	6.33	4.67	2.94	1.98	3.12	2.96	2.59	2.15	11.28	3.1775	4.745	1.49331
SAUSA300_1760	epiG CDS	Expression Level	1945674	1946372	699	reverse	0.42	-0.42	-0.319808	0.265726	376.5	40.24	29.7	36.72	70.63	42.74	32	39.51	39.31	36.34	44.9475	36.79	0.81851
SAUSA300_2470	sdaAB CDS	Expression Level	2666319	2666999	681	reverse	0.42	-0.42	-0.251116	0.259504	194.5	21.34	15.75	14.04	11.11	7.87	11.76	8.62	7.6	14.33	12.1925	10.5775	0.867542
SAUSA300_1316	msrB CDS	Expression Level	1448836	1449264	429	reverse	0.42	-0.42	-0.225433	0.262315	3692.5	643.06	474.54	474.51	579.96	451.38	462.67	399.02	492.64	362.21	495.097	429.135	0.866769
SAUSA300_0669	undecaprenyl pyrophosphate phosphatase CDS	Expression Level	741807	742682	876	reverse	0.42	-0.42	-0.212161	0.258768	5967	508.91	375.54	224.91	180.21	322.78	269.4	233.9	186.2	265.72	275.86	238.805	0.865675
SAUSA300_1129	putative DNA-binding protein CDS	Expression Level	1237521	1237853	333	forward	0.42	-0.42	-0.204423	0.262106	1906	427.63	315.56	236.65	268.81	190.94	279.92	184.35	210.21	219.97	252.99	223.613	0.883879
SAUSA300_0864	argG CDS	Expression Level	943441	944646	1206	reverse	0.42	-0.42	-0.182172	0.263513	672.5	41.66	30.74	24.4	24.7	21.74	28.58	17.75	19.05	26.34	25.395	22.93	0.902934
SAUSA300_2397	putative transport protein CDS	Expression Level	2582237	2583424	1188	reverse	0.42	-0.42	-0.173793	0.259764	2791	175.52	129.52	93.01	80.13	89.99	112.92	74.45	73.96	91.15	98.1625	88.12	0.897695
SAUSA300_0691	saeR CDS	Expression Level	767241	767927	687	reverse	0.42	-0.42	-0.118409	0.26163	20596	2239.81	1652.85	1500.08	1318.24	1682.39	1650.85	1326.08	1266.51	1534.49	1538.39	1444.48	0.938957
SAUSA300_0350	Cro/CI family transcriptional regulator-like protein CDS	Expression Level	401561	401764	204	forward	0.42	0.42	0.181723	0.260711	235	86.06	63.51	57.07	60.92	52.57	70.56	65.61	55.32	82.24	58.5175	68.4325	1.16944
SAUSA300_1486	hypothetical protein CDS	Expression Level	1640570	1641625	1056	reverse	0.42	0.42	0.250977	0.258372	234.5	16.59	12.24	9.03	6.53	8.79	13.16	9.25	6.74	15.76	9.1475	11.2275	1.22738
SAUSA300_1803	hypothetical protein CDS	Expression Level	1986965	1987117	153	reverse	0.42	0.42	0.282041	0.258307	1362	665.08	490.79	658.45	702.95	696.51	538.06	924.66	951.03	772.09	637.175	796.46	1.24999
SAUSA300_2595	acetyltransferase CDS	Expression Level	2822169	2822669	501	reverse	0.42	0.42	0.28928	0.259204	191.5	28.56	21.07	16.28	9.02	16.99	14.74	19.05	14.75	30.79	15.84	19.8325	1.25205
SAUSA300_1029	iron transport associated domain-containing protein CDS	Expression Level	1124491	1125543	1053	reverse	0.42	0.42	0.297202	0.263387	8893	630.97	465.61	249.15	166.51	336.1	593.82	256.58	317.07	358.86	304.342	381.582	1.25379
SAUSA300_1282	pstC CDS	Expression Level	1410222	1411148	927	reverse	0.42	0.42	0.342724	0.2638	55.5	4.47	3.3	3.26	5.69	2.2	5.22	3.53	3.99	7.33	3.6125	5.0175	1.38893
SAUSA300_0342	hypothetical protein CDS	Expression Level	394736	395131	396	forward	0.41	-0.41	-0.318429	0.274011	50.5	9.53	7.03	6.56	4.09	8.38	4.95	3.71	4.07	7.59	6.515	5.08	0.779739
SAUSA300_1691	glutamyl-aminopeptidase CDS	Expression Level	1865402	1866478	1077	reverse	0.41	-0.41	-0.21704	0.27331	3851.5	267.18	197.16	241.52	268.18	221.92	188.6	202.15	226.73	195.01	232.195	203.123	0.874793
SAUSA300_1463	hypothetical protein CDS	Expression Level	1617289	1617726	438	reverse	0.41	-0.41	-0.159598	0.273414	2700	460.55	339.86	286.51	217.61	295.77	284.65	229.39	192.33	334.17	284.938	260.135	0.912955
SAUSA300_2222	moaE CDS	Expression Level	2391145	2391591	447	reverse	0.41	-0.41	-0.151067	0.267155	1331	222.46	164.16	122.57	137.83	131.96	146.55	111.56	119.93	132.67	139.13	127.678	0.917685
SAUSA300_1530	hypothetical protein CDS	Expression Level	1680250	1680717	468	reverse	0.41	-0.41	-0.146311	0.274199	3080.5	491.77	362.9	337.42	362.17	332.83	379.54	279.24	272.73	366.1	348.83	324.403	0.929973
SAUSA300_1852	putative ABC transporter ATP-binding protein CDS	Expression Level	2014509	2016026	1518	reverse	0.41	-0.41	-0.124985	0.271756	4292	211.24	155.88	158.8	124.93	136.48	139.74	131.07	128.78	136.12	144.023	133.928	0.929907
SAUSA300_2489	antibiotic transport-associated protein-like protein CDS	Expression Level	2690001	2692469	2469	reverse	0.41	0.41	0.137191	0.269551	548	16.58	12.24	10.64	10.49	11.24	13.55	12.08	11.43	12.99	11.1525	12.5125	1.12195
SAUSA300_0378	hypothetical protein CDS	Expression Level	427500	427793	294	reverse	0.41	0.41	0.168235	0.271972	678.5	172.42	127.24	129.19	88.25	133.18	125.03	142.15	129.79	146.43	119.465	135.85	1.13715
SAUSA300_0380	ahpC CDS	Expression Level	429411	429980	570	reverse	0.41	0.41	0.215213	0.268168	23074.5	3024.43	2231.85	2147.06	2504.18	1839.72	3117.75	2261.63	2804.86	2217.4	2180.7	2600.41	1.19246
SAUSA300_0116	sirB CDS	Expression Level	132230	133225	996	reverse	0.41	0.41	0.251236	0.269936	494.5	37.09	27.37	19.02	15.62	18.29	37.45	15.93	19.42	25.64	20.075	24.61	1.2259
SAUSA300_0205	tandem lipoprotein CDS	Expression Level	243402	244175	774	reverse	0.41	0.41	0.255572	0.267145	426	41.12	30.34	24	12.46	23.31	35.47	22.04	18.57	34	22.5275	27.52	1.22162
SAUSA300_0933	hypothetical protein CDS	Expression Level	1022394	1022501	108	forward	0.41	0.41	0.296311	0.268751	1859	1286	948.99	676.19	728.75	1037.16	644.42	1294.77	700.39	1705.05	847.773	1086.16	1.28119
SAUSA300_1281	pstA CDS	Expression Level	1409303	1410220	918	reverse	0.41	0.41	0.324197	0.273217	70.5	5.74	4.23	4.66	5.05	2.97	4.95	3.2	4.98	9.78	4.2275	5.7275	1.35482
SAUSA300_1644	pyk CDS	Expression Level	1804763	1806520	1758	reverse	0.4	-0.4	-0.23632	0.2786	81392.5	3459.01	2552.54	2958.37	3634.4	2659.54	2503.91	2587.21	2911.01	2150.94	2951.21	2538.27	0.860076
SAUSA300_1570	U32 family peptidase CDS	Expression Level	1719129	1720052	924	reverse	0.4	-0.4	-0.225709	0.27925	2925	236.5	174.53	99.6	74.05	109.99	123.78	77.5	76.27	115.21	114.543	98.19	0.857236
SAUSA300_1318	hypothetical protein CDS	Expression Level	1449876	1450715	840	reverse	0.4	-0.4	-0.203524	0.275621	3998.5	355.63	262.44	247.39	293.95	227.99	264.11	206.07	244.32	195.93	257.942	227.608	0.882396
SAUSA300_2302	tcaA CDS	Expression Level	2474723	2476105	1383	reverse	0.4	-0.4	-0.175793	0.278589	3022	163.25	120.47	82.5	67.91	89.61	100.35	69.18	61.3	92.63	90.1225	80.865	0.897279
SAUSA300_2532	panD CDS	Expression Level	2733670	2734041	372	reverse	0.4	-0.4	-0.170126	0.276371	2971.5	596.79	440.39	365.85	429.82	331.77	419.94	325.95	326.86	351.64	391.957	356.097	0.90851
SAUSA300_1498	gcvT CDS	Expression Level	1651614	1652705	1092	reverse	0.4	0.4	0.150533	0.280124	3805.5	260.36	192.13	175.19	146.6	127.36	197.58	173.77	170.22	182.64	160.32	181.053	1.12932
SAUSA300_2209	hypothetical protein CDS	Expression Level	2376060	2376947	888	forward	0.4	0.4	0.184753	0.275034	3751	315.59	232.88	243.97	154.87	279.51	248.66	258.09	259.33	282.15	227.808	262.058	1.15035
SAUSA300_1410	virulence-associated protein E CDS	Expression Level	1575087	1577534	2448	reverse	0.4	0.4	0.199853	0.279858	309	9.43	6.96	7.76	8.31	5.98	8.42	8.58	7.08	10.68	7.2525	8.69	1.19821
SAUSA300_0120	sbnC CDS	Expression Level	136472	138226	1755	forward	0.4	0.4	0.305375	0.280738	122	5.19	3.83	3.59	3.67	2.96	3.9	3.19	2.79	8.67	3.5125	4.6375	1.32028
SAUSA300_2597	cap1B CDS	Expression Level	2823668	2824360	693	reverse	0.4	0.4	0.349861	0.279868	110	11.86	8.75	5.47	3.59	3.68	6.32	4.4	4.75	13.52	5.3725	7.2475	1.349
SAUSA300_0749	hypothetical protein CDS	Expression Level	835953	836948	996	forward	0.39	-0.39	-0.259063	0.286327	6343.5	475.83	351.14	461.74	568.84	388.24	389.56	377.98	438.34	291.46	442.49	374.335	0.845974
SAUSA300_1324	hypothetical protein CDS	Expression Level	1455106	1455810	705	forward	0.39	-0.39	-0.242919	0.285949	988.5	104.75	77.3	53.31	33.28	60.37	61.14	44.94	27.92	56.12	56.065	47.53	0.847766
SAUSA300_2537	L-lactate dehydrogenase CDS	Expression Level	2737718	2738677	960	reverse	0.39	-0.39	-0.222917	0.283116	13289	1034.21	763.18	781.34	957.53	795.84	693.16	731.01	833.85	593.88	824.473	712.975	0.864765
SAUSA300_1585	hypothetical protein CDS	Expression Level	1734871	1735644	774	reverse	0.39	-0.39	-0.207159	0.289284	3399	328.09	242.11	170.07	119.3	205.42	162.05	142.29	115.78	225.98	184.225	161.525	0.876781
SAUSA300_1739	hypothetical protein CDS	Expression Level	1922975	1923625	651	forward	0.39	0.39	0.114352	0.288095	6505	746.54	550.9	595.91	493.2	578.17	653.5	580.73	553.52	667.61	554.545	613.84	1.10693
SAUSA300_0469	hypothetical protein CDS	Expression Level	528733	529269	537	forward	0.39	0.39	0.193964	0.288117	2795.5	388.93	287.01	276.37	322.86	246.16	368.53	315.4	353.4	290.74	283.1	332.017	1.17279
SAUSA300_0127	hypothetical protein CDS	Expression Level	145877	146284	408	forward	0.39	0.39	0.250387	0.289299	152	27.83	20.54	16.78	10.43	17.94	16.47	20.76	13.5	29.05	16.4225	19.945	1.21449
SAUSA300_1405	phiSLT ORF 101-like protein, terminase, small subunit CDS	Expression Level	1571755	1572060	306	reverse	0.39	0.39	0.433926	0.28923	26	6.35	4.68	3.3	0.74	3.34	5.05	4.8	1.1	6.12	3.015	4.2675	1.41542
SAUSA300_0052	hypothetical protein CDS	Expression Level	62607	62789	183	forward	0.39	0.39	0.554598	0.283097	9	3.67	2.71	0.67	0	0.93	0.91	1.23	1.47	5.24	1.0775	2.2125	2.05336
SAUSA300_2504	acyltransferase CDS	Expression Level	2708969	2710780	1812	reverse	0.38	-0.38	-0.23971	0.297256	8482	349.72	258.08	145.12	98.72	201.14	195.59	121.99	110.33	167.18	175.765	148.772	0.846428
SAUSA300_0983	ptsH CDS	Expression Level	1078247	1078513	267	forward	0.38	-0.38	-0.223983	0.294279	22274.5	6232.79	4599.42	5263.5	6155.99	5351.52	4333.63	4827.98	5419.28	3891.67	5342.61	4618.14	0.864398
SAUSA300_2369	6-carboxyhexanoate--CoA ligase CDS	Expression Level	2546079	2546771	693	reverse	0.38	-0.38	-0.181513	0.295106	213	22.96	16.95	13.67	15.65	14.49	15.9	12.96	10.95	14.59	15.19	13.6	0.895326
SAUSA300_1496	glycine dehydrogenase subunit 2 CDS	Expression Level	1648783	1650255	1473	reverse	0.38	-0.38	-0.17907	0.291905	5592	283.63	209.3	183.69	195.68	136.72	190.38	148.57	155.93	157.23	181.348	163.028	0.898978
SAUSA300_2100	lytic regulatory protein CDS	Expression Level	2263652	2264743	1092	forward	0.38	-0.38	-0.152819	0.293587	20605	1409.73	1040.3	1101.47	695.91	1140.5	977.56	872.18	791.99	981.14	994.545	905.717	0.910685
SAUSA300_0351	hypothetical protein CDS	Expression Level	401761	402474	714	forward	0.38	0.38	0.142411	0.29545	1090	114.05	84.17	78.66	82.28	73.91	98.99	89.06	83.83	88.8	79.755	90.17	1.13059
SAUSA300_2473	hypothetical protein CDS	Expression Level	2669999	2670967	969	reverse	0.38	0.38	0.171612	0.29772	3217	248.04	183.03	200.3	203.02	183.59	238.98	214.36	232.94	200.92	192.485	221.8	1.1523
SAUSA300_0647	ABC transporter ATP-binding protein CDS	Expression Level	720869	721630	762	forward	0.38	0.38	0.195707	0.298597	1841	180.5	133.2	100.53	78.43	111.03	141.38	101.17	82.69	174.58	105.797	124.955	1.18108
SAUSA300_0825	2-nitropropane dioxygenase family oxidoreductase CDS	Expression Level	905356	906423	1068	forward	0.38	0.38	0.208309	0.290822	2009	140.54	103.71	97.93	133.35	97.55	148.5	108.3	136.93	123.71	108.135	129.36	1.19628
SAUSA300_2561	phoB CDS	Expression Level	2771056	2772480	1425	forward	0.38	0.38	0.240922	0.294893	174	9.12	6.73	9.28	8.93	7.47	7.96	8.01	11.03	13.09	8.1025	10.0225	1.23696
SAUSA300_2500	glycosyl transferase CDS	Expression Level	2704559	2705686	1128	reverse	0.38	0.38	0.246791	0.294292	715	47.36	34.95	40.31	56.12	31.39	49.23	53.82	51.1	47.4	40.6925	50.3875	1.23825
SAUSA300_1504	putative competence protein ComGA CDS	Expression Level	1656113	1657087	975	reverse	0.38	0.38	0.262447	0.291055	211	16.17	11.93	8.78	4.06	8.21	10.87	9.21	7.03	13.23	8.245	10.085	1.22317
SAUSA300_0881	hypothetical protein CDS	Expression Level	968183	969301	1119	forward	0.38	0.38	0.27435	0.290719	427	28.51	21.04	13.22	7.03	11.33	15.85	17.31	9.97	21.96	13.155	16.2725	1.23698
SAUSA300_0060	putative transposase CDS	Expression Level	67966	68790	825	forward	0.38	0.38	0.279935	0.294061	231	20.92	15.44	9.26	5.93	10.94	14.57	9.99	7.65	19.75	10.3925	12.99	1.24994
SAUSA300_1804	hypothetical protein CDS	Expression Level	1987142	1987741	600	reverse	0.38	0.38	0.295041	0.298417	21363	2660.09	1962.99	3074.07	2919.61	2869	2266.16	4389.81	4365.23	2571.11	2706.42	3398.08	1.25556
SAUSA300_0168	heme-degrading monooxygenase IsdI CDS	Expression Level	190795	191121	327	reverse	0.37	-0.37	-0.210112	0.304725	166	37.93	27.99	35.04	35.01	35.66	25.9	26.08	29.17	36.78	33.425	29.4825	0.882049
SAUSA300_1692	hypothetical protein CDS	Expression Level	1866565	1866876	312	forward	0.37	-0.37	-0.207531	0.304497	3244	776.81	573.24	670.66	527.45	762.23	422.6	653.46	563.69	562	633.395	550.438	0.869027
SAUSA300_2080	hypothetical protein CDS	Expression Level	2242507	2243028	522	forward	0.37	-0.37	-0.204722	0.303099	2641	377.99	278.94	228.17	136.92	215.89	211.82	167.91	123.03	253.93	214.98	189.173	0.879954
SAUSA300_2490	TetR family regulatory protein CDS	Expression Level	2692635	2693183	549	forward	0.37	0.37	0.16273	0.303565	872	118.67	87.57	72.02	52.13	74.42	89.07	65.84	66.08	106.04	71.535	81.7575	1.1429
SAUSA300_0704	ABC transporter ATP-binding protein CDS	Expression Level	779356	781239	1884	forward	0.37	0.37	0.166907	0.304316	8366	331.76	244.82	169.03	122.25	180.08	232.88	177.13	164.49	241.46	179.045	203.99	1.13932
SAUSA300_0599	iron compound ABC transporter permease CDS	Expression Level	673270	674220	951	forward	0.37	0.37	0.183044	0.307527	1834.5	144.12	106.35	89.39	51.75	97.2	97.71	96.74	81.24	120.55	86.1725	99.06	1.14955
SAUSA300_0311	PfkB family carbohydrate kinase CDS	Expression Level	361848	362966	1119	forward	0.37	0.37	0.315141	0.307376	45	3	2.22	2.29	2.96	3.58	2.68	2.32	3.18	6.15	2.7625	3.5825	1.29683
SAUSA300_0779	hypothetical protein CDS	Expression Level	868234	868518	285	reverse	0.37	0.37	0.349582	0.303374	1162	304.61	224.79	468.95	425.73	443.2	329.41	657.3	774.55	294.62	390.668	513.97	1.31562
SAUSA300_1400	phiSLT ORF92-like protein CDS	Expression Level	1566552	1566830	279	reverse	0.37	0.37	0.42316	0.307275	12	3.21	2.37	3.61	1.21	1.22	3.74	3.24	1.44	4.53	2.1025	3.2375	1.53983
SAUSA300_2543	hypothetical protein CDS	Expression Level	2748083	2748526	444	reverse	0.36	-0.36	-0.503554	0.309785	1615	271.75	200.54	736.51	916.17	676.33	144.53	535.51	653.93	142.7	632.387	369.167	0.583768
SAUSA300_0626	tagB CDS	Expression Level	698721	699824	1104	forward	0.36	-0.36	-0.204634	0.310941	2567	173.72	128.19	172.21	177	135.54	117.69	141.19	141.84	141.89	153.235	135.653	0.885258
SAUSA300_1679	acsA CDS	Expression Level	1849305	1851011	1707	reverse	0.36	-0.36	-0.200535	0.308543	401	17.55	12.95	11.35	11.91	9.47	8.65	7.81	10.31	14.04	11.42	10.2025	0.893389
SAUSA300_1063	arcC CDS	Expression Level	1162602	1163534	933	forward	0.36	-0.36	-0.195587	0.308536	154	12.33	9.1	9.27	9.73	8.76	8.09	6.9	8.93	9.06	9.215	8.245	0.894737
SAUSA300_1250	parE CDS	Expression Level	1372170	1374167	1998	forward	0.36	-0.36	-0.173549	0.318676	8173.5	305.63	225.54	152.05	115.4	176.33	186.24	128.98	113.34	171.42	167.33	149.995	0.896402
SAUSA300_0071	ISSep1-like transposase CDS	Expression Level	78432	79445	1014	forward	0.36	-0.36	-0.150277	0.309782	707	52.09	38.44	39.96	27.78	43.99	37.86	31.75	30.48	36.53	37.5425	34.155	0.909769
SAUSA300_2272	hypothetical protein CDS	Expression Level	2442711	2443217	507	reverse	0.36	-0.36	-0.140865	0.31743	5794	853.8	630.05	690.19	680.37	618.15	581.35	609.99	576.25	660.66	654.69	607.062	0.927252
SAUSA300_1179	phosphodiesterase CDS	Expression Level	1297590	1299149	1560	forward	0.36	-0.36	-0.125517	0.315836	41291	1977.5	1459.28	1201.47	961.43	1365.14	1374.36	1027	996.3	1243.72	1246.83	1160.35	0.930636
SAUSA300_1695	hypothetical protein CDS	Expression Level	1868972	1869697	726	reverse	0.36	-0.36	-0.106108	0.313246	15482	1593.22	1175.7	998.41	893	1041.68	1121.69	881.61	893.67	979.77	1027.2	969.185	0.943524
SAUSA300_2158	hypothetical protein CDS	Expression Level	2335136	2335570	435	reverse	0.36	0.36	0.142441	0.312325	631	108.37	79.97	76.28	56.27	87.27	83.64	78.42	75.36	97.77	74.9475	83.7975	1.11808
SAUSA300_1045	uvrC CDS	Expression Level	1142688	1144469	1782	forward	0.36	0.36	0.16165	0.312167	2218	92.99	68.62	69.03	74.81	61.23	80.83	79.61	78.64	74.53	68.4225	78.4025	1.14586
SAUSA300_2591	hypothetical protein CDS	Expression Level	2819685	2820113	429	forward	0.36	0.36	0.166	0.315221	460	80.11	59.12	48.29	47.93	46.43	74.11	43.18	51.36	64.19	50.4425	58.21	1.15399
SAUSA300_2258	formate dehydrogenase, alpha subunit CDS	Expression Level	2424993	2427947	2955	reverse	0.36	0.36	0.201326	0.316099	23536.5	595.07	439.13	488.12	602.91	415.76	597.89	556.87	618.17	536.45	486.48	577.345	1.18678
SAUSA300_0686	nagA CDS	Expression Level	761187	762368	1182	forward	0.36	0.36	0.202527	0.309657	3484	220.21	162.51	115.4	70.79	147.33	168.95	132.83	112.19	164.93	124.007	144.725	1.16707
SAUSA300_0898	spxA CDS	Expression Level	986970	987365	396	forward	0.36	0.36	0.205911	0.318248	91347	17234	12717.6	17798	13613.5	20630.9	15619.5	20644.9	19206.8	21045.1	16190	19129.1	1.18154
SAUSA300_1863	hypothetical protein CDS	Expression Level	2023701	2023976	276	forward	0.36	0.36	0.211696	0.317693	3493.5	945.67	697.84	855.23	959.73	933.82	909.94	1130.75	1133.26	920.12	861.655	1023.52	1.18785
SAUSA300_0323	hypothetical protein CDS	Expression Level	376924	377016	93	forward	0.36	0.36	0.268226	0.310445	58	46.59	34.38	24.31	29.96	18.3	43.97	29.15	28.89	34.67	26.7375	34.17	1.27798
SAUSA300_1653	metal-dependent hydrolase CDS	Expression Level	1818095	1818784	690	reverse	0.36	0.36	0.296647	0.313979	5922	641.22	473.18	853.08	1025.27	838.59	699.65	1244.61	1254.57	884.12	797.53	1020.74	1.27987
SAUSA300_1856	hypothetical protein CDS	Expression Level	2018562	2019077	516	reverse	0.36	0.36	0.328031	0.317579	6465	936.06	690.76	1360.33	1599.73	955.09	979.89	1916.47	2067.68	1076.36	1151.48	1510.1	1.31145
SAUSA300_0668	hypothetical protein CDS	Expression Level	740952	741635	684	reverse	0.36	0.36	0.376259	0.312364	25545	2790.2	2059	5180.07	6118.01	4863.61	3348.01	7818	10047	3724.98	4555.17	6234.48	1.36866
SAUSA300_1558	mtnN CDS	Expression Level	1706696	1707382	687	reverse	0.35	-0.35	-0.242603	0.322022	2514	273.4	201.75	112.04	100.09	110.52	167.14	81.14	69.13	130.66	131.1	112.017	0.854443
SAUSA300_1044	trx CDS	Expression Level	1142050	1142364	315	forward	0.35	-0.35	-0.214797	0.320281	10224	2424.91	1789.44	1541.57	1379.35	2451.91	1158.24	1815.85	1358.92	1882.14	1790.57	1553.79	0.867763
SAUSA300_0592	hypothetical protein CDS	Expression Level	665131	666426	1296	forward	0.35	-0.35	-0.133638	0.32298	13870	799.57	590.04	600.08	486.59	680.67	569.05	525.41	539.91	540.65	589.345	543.755	0.922643
SAUSA300_0449	treC CDS	Expression Level	505705	507345	1641	forward	0.35	0.35	0.163588	0.326055	1894.5	86.25	63.65	68	65.01	54.51	74.58	64.6	79.66	68.64	62.7925	71.87	1.14456
SAUSA300_0233	hypothetical protein CDS	Expression Level	281010	281183	174	reverse	0.35	0.35	0.252567	0.324275	544.5	233.79	172.53	260.08	227.03	283.72	227.57	298.29	381.45	238.66	235.84	286.493	1.21477
SAUSA300_2138	hypothetical protein CDS	Expression Level	2312182	2313939	1758	reverse	0.35	0.35	0.28079	0.320166	1776.5	75.5	55.71	78.09	98.54	58	76.14	98.75	121.71	68.46	72.585	91.265	1.25735
SAUSA300_0385	hypothetical protein CDS	Expression Level	435552	435959	408	reverse	0.34	-0.34	-0.4183	0.337167	3549	649.88	479.57	1329.03	1743.7	1250.05	424.61	1110.15	1159.81	678.82	1200.59	843.348	0.702446
SAUSA300_1663	hypothetical protein CDS	Expression Level	1828621	1828761	141	forward	0.34	-0.34	-0.350727	0.330093	24	12.72	9.38	11.92	6.41	6.04	6.51	5.61	7.62	7.11	8.4375	6.7125	0.795556
SAUSA300_0959	fmt CDS	Expression Level	1050992	1052185	1194	forward	0.34	-0.34	-0.299766	0.337833	2577	161.25	118.99	57.58	31.35	68.15	76.46	38.31	27.91	79.78	69.0175	55.615	0.80581
SAUSA300_0961	qoxC CDS	Expression Level	1053009	1053614	606	reverse	0.34	-0.34	-0.244825	0.331819	26197.5	3229.78	2383.38	2217.92	3070.16	2210.23	2448.63	2116.09	2482.26	1320.54	2470.42	2091.88	0.84677
SAUSA300_2620	hypothetical protein CDS	Expression Level	2847030	2847545	516	forward	0.34	-0.34	-0.206894	0.329499	1609	232.97	171.91	219.69	247.84	206.85	153.15	179.94	211.43	203.35	211.573	186.968	0.883704
SAUSA300_0169	hypothetical protein CDS	Expression Level	191128	191511	384	reverse	0.34	-0.34	-0.186791	0.332238	214	41.64	30.72	39.07	28.24	34.36	29.23	35.15	24.14	29.28	33.0975	29.45	0.889795
SAUSA300_2494	copper-translocating P-type ATPase CDS	Expression Level	2696542	2698950	2409	forward	0.34	-0.34	-0.179008	0.338667	4763	147.72	109.01	129.1	115.93	119.71	100.91	107	122.42	91.02	118.438	105.337	0.889393
SAUSA300_0832	hypothetical protein CDS	Expression Level	911627	912061	435	forward	0.34	-0.34	-0.151647	0.331154	4463	766.52	565.65	600.37	529.2	719.68	506.84	559.05	557.04	579.59	603.725	550.63	0.912054
SAUSA300_1544	lepA CDS	Expression Level	1694734	1696557	1824	reverse	0.34	-0.34	-0.141186	0.334714	9390	384.62	283.82	211.08	157.73	197.86	229.67	175.5	175.61	194.65	212.623	193.857	0.911745
SAUSA300_1157	polC CDS	Expression Level	1269495	1273805	4311	forward	0.34	-0.34	-0.13111	0.333073	15555	269.57	198.93	177.08	178.62	156.73	191.39	152.94	157.98	158.65	177.84	165.24	0.92915
SAUSA300_0511	radA CDS	Expression Level	571561	572925	1365	forward	0.34	-0.34	-0.128067	0.336007	4428.5	242.39	178.87	136.1	103.73	128.33	144.37	116.92	105.76	138.99	136.758	126.51	0.925068
SAUSA300_0922	TerC family membrane protein CDS	Expression Level	1012209	1013012	804	forward	0.34	-0.34	-0.117833	0.333806	2761	256.56	189.33	167.07	138.08	157.11	182.88	145.12	118.48	165.73	162.898	153.053	0.939563
SAUSA300_2086	hypothetical protein CDS	Expression Level	2249012	2250205	1194	reverse	0.34	-0.34	-0.094932	0.332632	5578.5	349.06	257.58	247.85	212.29	227.33	229.56	218.1	212.67	239.37	236.262	224.925	0.952013
SAUSA300_0741	uvrB CDS	Expression Level	823945	825930	1986	forward	0.34	0.34	0.132187	0.334223	6229.5	234.35	172.93	171.92	177.4	161.62	204.09	184.1	189.8	188.67	170.968	191.665	1.12106
SAUSA300_2472	hypothetical protein CDS	Expression Level	2668955	2669917	963	forward	0.34	0.34	0.141768	0.331327	2493	193.41	142.73	114.35	76.88	117.38	138.74	111.43	114.96	138.1	112.835	125.808	1.11497
SAUSA300_0266	hypothetical protein CDS	Expression Level	318350	318742	393	forward	0.34	0.34	0.168021	0.337128	701	133.26	98.34	108.23	102.34	102.23	108.72	115.25	89.23	166.31	102.785	119.877	1.16629
SAUSA300_2156	lactose phosphotransferase system repressor CDS	Expression Level	2333108	2333863	756	reverse	0.34	0.34	0.171138	0.328216	1662	164.25	121.2	96.68	62.76	111.69	103.98	107.28	93.66	142.94	98.0825	111.965	1.14154
SAUSA300_1941	phi77 ORF003-like protein, phage terminase, large subunit CDS	Expression Level	2107685	2109346	1662	reverse	0.34	0.34	0.17604	0.33059	433.5	19.49	14.38	11.21	11.03	9.78	12.35	12.67	10.15	19.09	11.6	13.565	1.1694
SAUSA300_1279	phoU CDS	Expression Level	1407757	1408398	642	reverse	0.34	0.34	0.177887	0.33621	194.5	22.63	16.7	12.28	10.44	11.8	17.61	11.96	12.14	17.71	12.805	14.855	1.16009
SAUSA300_1280	pstB CDS	Expression Level	1408405	1409256	852	reverse	0.34	0.34	0.19958	0.333013	139.5	12.23	9.03	7.71	9.33	7.29	10.87	7.42	8.44	13.25	8.34	9.995	1.19844
SAUSA300_0159	cap5H CDS	Expression Level	181413	182039	627	forward	0.34	0.34	0.236518	0.334894	50	5.96	4.4	4.39	3.48	4.89	5.06	4.32	4.61	6.32	4.29	5.0775	1.18357
SAUSA300_0689	glycosyl transferase, group 2 family protein CDS	Expression Level	765131	766114	984	forward	0.34	0.34	0.243746	0.332793	3307.5	251.13	185.32	251.81	331.73	260.19	278.85	349.99	367.29	265.74	257.262	315.468	1.22625
SAUSA300_1485	hypothetical protein CDS	Expression Level	1640305	1640565	261	reverse	0.34	0.34	0.247518	0.337203	96	27.48	20.28	13.58	12.12	26.74	23.02	18.18	14.67	30.05	18.18	21.48	1.18152
SAUSA300_2152	lacD CDS	Expression Level	2329852	2330832	981	reverse	0.34	0.34	0.326211	0.330323	43.5	3.31	2.44	1.31	1.42	1.3	2.3	1.15	1.64	3.69	1.6175	2.195	1.35703
SAUSA300_2076	aldehyde dehydrogenase family protein CDS	Expression Level	2237615	2239042	1428	reverse	0.34	0.34	0.345033	0.338311	10403	544.27	401.64	917.23	959.64	813.74	640.25	1277.04	1636.74	533.39	773.062	1021.85	1.32183
SAUSA300_1560	hypothetical protein CDS	Expression Level	1709333	1710553	1221	reverse	0.33	-0.33	-0.200861	0.341321	1136	69.51	51.29	37.44	20.54	36.81	31.44	30.53	23.66	41.68	36.52	31.8275	0.871509
SAUSA300_1528	cdd CDS	Expression Level	1679488	1679892	405	reverse	0.33	-0.33	-0.164914	0.341727	1908	351.97	259.73	267.84	287.5	226.35	303.41	191.46	218.62	242.08	260.355	238.893	0.917564
SAUSA300_1868	hypothetical protein CDS	Expression Level	2027962	2028348	387	reverse	0.33	0.33	0.165834	0.342983	1405	271.24	200.16	162.65	102.07	181.89	183.5	178.62	143.9	230.26	161.692	184.07	1.1384
SAUSA300_0641	putative lipase/esterase CDS	Expression Level	715451	716494	1044	forward	0.33	0.33	0.262333	0.344137	1444	103.34	76.26	44.37	22.44	54.62	78.49	44.36	38.48	82.31	49.4225	60.91	1.23243
SAUSA300_2584	preprotein translocase subunit SecA CDS	Expression Level	2803587	2805977	2391	reverse	0.32	-0.32	-0.300864	0.350895	4126	128.92	95.14	150.56	222.26	105.51	97.1	123.37	164.7	78.88	143.368	116.012	0.809197
SAUSA300_1204	hypothetical protein CDS	Expression Level	1327460	1327645	186	forward	0.32	-0.32	-0.217035	0.35343	533	214.09	157.99	92	76.13	116.23	113.96	88.05	52.73	128.85	110.588	95.8975	0.867164
SAUSA300_0388	guaB CDS	Expression Level	438356	439822	1467	forward	0.32	-0.32	-0.205506	0.351993	95975	4887.81	3606.91	2793.56	3638.51	2205.03	3552.15	2431.02	2618.02	2169.1	3061	2692.57	0.879637
SAUSA300_0387	pbuX CDS	Expression Level	437050	438318	1269	forward	0.32	-0.32	-0.171295	0.35458	42533	2504.09	1847.87	1189.49	1125.4	1161.65	1655.16	1003.13	895.6	1244.29	1331.1	1199.55	0.901167
SAUSA300_0695	radical activating enzyme family protein CDS	Expression Level	770120	770833	714	reverse	0.32	-0.32	-0.138747	0.354537	1790	187.3	138.22	128.73	133.91	136.14	148.55	112.95	121.65	113.33	134.25	124.12	0.924544
SAUSA300_0744	lgt CDS	Expression Level	830384	831223	840	forward	0.32	-0.32	-0.111098	0.355433	3067.5	272.83	201.33	175.15	169.01	165.37	181.55	163.24	160.99	162.42	177.715	167.05	0.939988
SAUSA300_1435	phiSLT ORF153-like protein CDS	Expression Level	1588423	1588884	462	forward	0.32	0.32	0.20647	0.355579	1174	189.85	140.1	86.91	63.9	110.36	167.08	87.4	86.23	132.14	100.317	118.213	1.17838
SAUSA300_1476	accB CDS	Expression Level	1630123	1630587	465	reverse	0.32	0.32	0.208038	0.355312	5743.5	922.8	680.97	399.46	292.52	392.09	689.86	401.65	350.77	644.34	441.26	521.655	1.18219
SAUSA300_2416	glucose 1-dehydrogenase-like protein CDS	Expression Level	2601933	2602652	720	reverse	0.32	0.32	0.251951	0.354907	1201	124.62	91.96	134.02	169.56	96.94	134.22	172.57	181.38	121.04	123.12	152.302	1.23702
SAUSA300_0940	hypothetical protein CDS	Expression Level	1028912	1029268	357	reverse	0.32	0.32	0.295697	0.352591	3646	763.02	563.06	268.93	130.8	379.57	596.77	303.11	229.57	577.82	335.59	426.817	1.27184
SAUSA300_1300	brnQ CDS	Expression Level	1429833	1431176	1344	reverse	0.31	-0.31	-0.243466	0.358446	2697	149.92	110.63	60.57	44.94	66.12	93.57	37.73	39.69	68.47	70.565	59.865	0.848367
SAUSA300_0276	hypothetical protein CDS	Expression Level	328650	329237	588	forward	0.31	-0.31	-0.178903	0.366841	327	41.55	30.66	26.97	14.79	26.49	22.71	19.69	17.37	28.16	24.7275	21.9825	0.88899
SAUSA300_2622	hypothetical protein CDS	Expression Level	2848909	2849865	957	forward	0.31	-0.31	-0.178513	0.3673	526	41.06	30.3	22.61	16.37	26.33	22.24	16.29	16.43	30.51	23.9025	21.3675	0.893944
SAUSA300_2173	truA CDS	Expression Level	2353630	2354433	804	reverse	0.31	-0.31	-0.171742	0.363136	2289.5	212.75	157	137.77	145.53	103.22	150.5	101.08	127.67	111.05	135.88	122.575	0.902083
SAUSA300_1932	hypothetical protein CDS	Expression Level	2101552	2101902	351	reverse	0.31	-0.31	-0.160529	0.363902	264	56.19	41.47	37.87	35.83	40.98	29.36	40.39	30.24	41.71	39.0375	35.425	0.907461
SAUSA300_2535	panE CDS	Expression Level	2735790	2736650	861	forward	0.31	-0.31	-0.155941	0.361702	2918	253.2	186.85	139.97	95.17	120.21	150.52	105.34	97.69	137.76	135.55	122.828	0.906142
SAUSA300_2137	hypothetical protein CDS	Expression Level	2311105	2312175	1071	reverse	0.31	-0.31	-0.149968	0.366989	934.5	65.19	48.11	50.33	57.95	53.41	51	44.77	48.99	48.54	52.45	48.325	0.921354
SAUSA300_0249	ispD CDS	Expression Level	299839	300555	717	forward	0.31	-0.31	-0.140311	0.367881	3045.5	317.34	234.18	236.95	188.55	248.11	202.75	227.56	209.87	187.85	226.948	207.008	0.912138
SAUSA300_1307	arlS CDS	Expression Level	1440258	1441613	1356	reverse	0.31	-0.31	-0.135532	0.369304	3968.5	218.65	161.35	166.39	152.02	190.38	158.07	139.11	167.3	153.86	167.535	154.585	0.922703
SAUSA300_1475	accC CDS	Expression Level	1628768	1630123	1356	reverse	0.31	-0.31	-0.123906	0.363164	13403	738.46	544.94	418.9	347.36	428.41	494.73	381.13	349.91	386.64	434.903	403.102	0.92688
SAUSA300_1322	hypothetical protein CDS	Expression Level	1453242	1454366	1125	reverse	0.31	-0.31	-0.10905	0.359522	4916.5	326.5	240.94	217.29	201.54	231.59	250.61	187.25	194.61	209.08	222.84	210.388	0.944119
SAUSA300_1185	miaB CDS	Expression Level	1303920	1305464	1545	forward	0.31	0.31	0.0971021	0.364056	11265.5	544.76	402	325.77	281.47	344.76	429.11	326.9	315.28	404.52	338.5	368.952	1.08996
SAUSA300_2448	hypothetical protein CDS	Expression Level	2642563	2644455	1893	reverse	0.31	0.31	0.114818	0.366619	1135.5	44.81	33.07	31.93	22.42	26.98	33.99	27.6	27.57	37.22	28.6	31.595	1.10472
SAUSA300_1630	dnaI CDS	Expression Level	1784903	1785823	921	reverse	0.31	0.31	0.122101	0.365881	7261	589.01	434.65	447.69	465.22	440.83	545.78	452.06	484.1	516.65	447.097	499.648	1.11754
SAUSA300_1356	aroB CDS	Expression Level	1522698	1523762	1065	reverse	0.31	0.31	0.130556	0.368329	2408	168.92	124.66	103.06	101.34	91.99	135.6	109.93	115.81	107.4	105.263	117.185	1.11326
SAUSA300_0418	tandem lipoprotein CDS	Expression Level	470372	471157	786	forward	0.31	0.31	0.136639	0.359971	337	32.03	23.64	18.74	18.16	22.52	24.26	19.9	19.57	28.94	20.765	23.1675	1.1157
SAUSA300_0104	AraC family transcriptional regulator CDS	Expression Level	113593	115791	2199	forward	0.31	0.31	0.150646	0.36885	4109	139.6	103.02	110.22	93.4	104.12	116.2	120.55	126.17	98.29	102.69	115.303	1.12282
SAUSA300_0411	tandem lipoprotein CDS	Expression Level	464429	465229	801	forward	0.31	0.31	0.173603	0.362926	196.5	18.33	13.52	12.59	9.12	16.47	15.16	12.48	12.08	19.04	12.925	14.69	1.13656
SAUSA300_1013	cell cycle protein FtsW CDS	Expression Level	1107155	1108381	1227	forward	0.31	0.31	0.176909	0.360987	5122	311.88	230.15	156.94	96.25	168.29	200.97	169.66	143.66	232.04	162.907	186.582	1.14533
SAUSA300_1488	hypothetical protein CDS	Expression Level	1642952	1643254	303	reverse	0.3	-0.3	-0.20487	0.377097	80	19.73	14.56	10.69	12.18	14.05	13.22	9.69	9.98	11.36	12.87	11.0625	0.859557
SAUSA300_1660	hypothetical protein CDS	Expression Level	1825287	1826057	771	reverse	0.3	-0.3	-0.170655	0.376438	961	93.12	68.72	58.97	65.94	45.93	66.35	45.85	56.2	48.27	59.89	54.1675	0.90445
SAUSA300_1629	thrS CDS	Expression Level	1782553	1784490	1938	reverse	0.3	-0.3	-0.169647	0.378981	21854	842.49	621.7	595.82	715.61	536.09	640.47	524.37	598.78	466.5	617.305	557.53	0.903168
SAUSA300_0432	sodium dependent transporter CDS	Expression Level	484892	486229	1338	forward	0.3	-0.3	-0.167706	0.374293	539	30.1	22.21	14.52	11.48	14.63	17.03	12.07	10.34	17.13	15.71	14.1425	0.900223
SAUSA300_2114	rocF CDS	Expression Level	2289284	2290192	909	reverse	0.3	-0.3	-0.165695	0.376492	691	56.79	41.91	45.18	54.19	47.57	37.82	40.88	39.32	55.51	47.2125	43.3825	0.918877
SAUSA300_2277	hutI CDS	Expression Level	2448368	2449606	1239	reverse	0.3	-0.3	-0.136931	0.371964	355.5	21.44	15.82	14.23	14.13	15.25	12.59	12.99	12.04	17.48	14.8575	13.775	0.927141
SAUSA300_1084	hypothetical protein CDS	Expression Level	1185036	1185326	291	forward	0.3	-0.3	-0.109281	0.380491	1652.5	424.26	313.08	267.02	222.06	235.17	258.38	252.11	222.08	241.23	259.332	243.45	0.938756
SAUSA300_1696	dat CDS	Expression Level	1870313	1871161	849	reverse	0.3	0.3	0.123409	0.376211	6878.5	605.3	446.68	451.75	458.99	413.75	537.91	469.57	487.57	478.75	442.793	493.45	1.1144
SAUSA300_0459	tmk CDS	Expression Level	520140	520757	618	forward	0.3	0.3	0.144792	0.370715	4618	558.28	411.98	325.88	219.73	346.67	344.27	355.12	297.3	466.63	326.065	365.83	1.12195
SAUSA300_0285	hypothetical protein CDS	Expression Level	340845	341159	315	forward	0.3	0.3	0.172146	0.378518	214	50.76	37.46	27.74	31.68	19.73	37.22	33.17	30.07	36.52	29.1525	34.245	1.17468
SAUSA300_1981	phage terminase family protein CDS	Expression Level	2138333	2138923	591	reverse	0.3	0.3	0.181889	0.373447	137	17.32	12.78	10.24	10.45	12.67	12.85	10.89	10.46	19.17	11.535	13.3425	1.1567
SAUSA300_1503	putative competence protein ComGB CDS	Expression Level	1655071	1656141	1071	reverse	0.3	0.3	0.276517	0.378098	114	7.95	5.87	4.48	1.79	5.17	6.04	4.43	2.57	8.63	4.3275	5.4175	1.25188
SAUSA300_0431	hypothetical protein CDS	Expression Level	484614	484727	114	forward	0.3	0.3	0.389157	0.379795	9	5.9	4.35	8.58	9.91	2.99	8.05	8.92	2.36	20.64	6.4575	9.9925	1.54743
SAUSA300_0960	qoxD CDS	Expression Level	1052722	1053000	279	reverse	0.29	-0.29	-0.196082	0.389708	4910.5	1314.94	970.35	931.13	1185.61	1029.03	1025.93	925.48	1042.34	625.66	1029.03	904.852	0.879326
SAUSA300_0017	purA CDS	Expression Level	22465	23748	1284	forward	0.29	-0.29	-0.169251	0.382046	569	33.11	24.43	16.33	19.59	13.13	18.46	13.64	14.65	20.29	18.37	16.76	0.912357
SAUSA300_0423	hypothetical protein CDS	Expression Level	474413	474673	261	reverse	0.29	-0.29	-0.150904	0.391138	345	98.76	72.88	71.18	57.71	88.7	57.55	67.51	55.6	83.14	72.6175	65.95	0.908183
SAUSA300_1668	OsmC/Ohr family protein CDS	Expression Level	1833015	1833461	447	forward	0.29	-0.29	-0.145324	0.392012	1428	238.67	176.13	210.54	164.78	256.68	181.84	175.11	178.24	207.05	202.032	185.56	0.918466
SAUSA300_0064	arcD CDS	Expression Level	71606	73027	1422	reverse	0.29	-0.29	-0.138821	0.391007	528.5	27.77	20.49	15.26	16.82	14.66	16.58	12.55	13.61	19.98	16.8075	15.68	0.932917
SAUSA300_2640	putative transcriptional regulator CDS	Expression Level	2864810	2865379	570	reverse	0.29	-0.29	-0.135918	0.383512	883	115.74	85.41	97.99	98.17	84.82	87.84	80.85	83.21	90.05	91.5975	85.4875	0.933295
SAUSA300_1674	putative serine protease HtrA CDS	Expression Level	1840096	1841370	1275	forward	0.29	-0.29	-0.130664	0.385694	14736	863.49	637.2	604.07	420.29	732.34	561.96	517.99	502.44	630.89	598.475	553.32	0.92455
SAUSA300_2102	haloacid dehalogenase-like hydrolase CDS	Expression Level	2268256	2269113	858	reverse	0.29	-0.29	-0.12471	0.384258	2717.5	236.63	174.62	190.78	183.24	196.23	166.07	168.84	176.32	185.01	186.218	174.06	0.934713
SAUSA300_1700	polysaccharide biosynthesis protein CDS	Expression Level	1874455	1876116	1662	reverse	0.29	-0.29	-0.121855	0.384819	6498.5	292.12	215.57	162.28	129.72	163.99	190.02	134.5	125.79	176.4	167.89	156.678	0.933215
SAUSA300_2641	hypothetical protein CDS	Expression Level	2865639	2866034	396	reverse	0.29	-0.29	-0.120354	0.389672	832	156.97	115.83	114.82	121.53	110.48	119.91	103.97	99.41	112.57	115.665	108.965	0.942074
SAUSA300_0196	hsdR CDS	Expression Level	228947	231736	2790	forward	0.29	0.29	0.0881609	0.391475	8857	237.17	175.02	179.46	138.97	175.91	184.67	171.17	163.59	206	167.34	181.357	1.08377
SAUSA300_2395	amino acid permease CDS	Expression Level	2578578	2580215	1638	forward	0.29	0.29	0.152874	0.384675	2368	108.01	79.7	68.65	42.07	76.59	82.33	79.03	56.51	83	66.7525	75.2175	1.12681
SAUSA300_0915	hypothetical protein CDS	Expression Level	1004270	1005028	759	forward	0.29	0.29	0.161204	0.387282	704	69.3	51.14	45.81	24.71	40.82	47.61	44.35	35.23	57.41	40.62	46.15	1.13614
SAUSA300_2066	upp CDS	Expression Level	2228735	2229364	630	reverse	0.29	0.29	0.170461	0.384204	10285	1219.69	900.06	808.95	1050.95	802.94	1192.21	973.45	1093.19	854.89	890.725	1028.43	1.1546
SAUSA300_2540	fructose-1,6-bisphosphate aldolase CDS	Expression Level	2743027	2743917	891	forward	0.29	0.29	0.170941	0.390252	30891	2590.24	1911.44	2233.29	2233.6	2234.05	1886.39	2689.82	2743.97	2578.38	2153.1	2474.64	1.14934
SAUSA300_1164	truB CDS	Expression Level	1279404	1280321	918	forward	0.29	0.29	0.177594	0.389165	2380.5	193.74	142.97	157.21	133.65	142.05	145.4	169.67	207.1	134.28	143.97	164.112	1.13991
SAUSA300_2432	MutT/NUDIX family hydrolase CDS	Expression Level	2617686	2618078	393	reverse	0.29	0.29	0.216029	0.381995	954	181.36	133.83	79.31	49.25	102.88	131.55	78.46	76.24	147.8	91.3175	108.513	1.1883
SAUSA300_0400	superantigen-like protein CDS	Expression Level	452252	452947	696	forward	0.29	0.29	0.23104	0.386467	138	14.81	10.93	6.15	5.84	10.76	7.19	9.9	7.72	15.28	8.42	10.0225	1.19032
SAUSA300_0291	hypothetical protein CDS	Expression Level	345544	346155	612	forward	0.28	-0.28	-0.190127	0.395728	481	58.72	43.33	31.06	19.57	32.54	33.27	21.96	18.22	38.45	31.625	27.975	0.884585
SAUSA300_2166	alsS CDS	Expression Level	2344279	2345943	1665	reverse	0.28	-0.28	-0.176073	0.396892	2554	114.6	84.57	115.43	96.15	96.26	75.53	93.58	102.76	77.44	98.1025	87.3275	0.890166
SAUSA300_1698	hypothetical protein CDS	Expression Level	1873324	1873746	423	reverse	0.28	-0.28	-0.157058	0.404788	8615	1521.6	1122.85	1398.49	1458.42	1576.17	1281.84	1262.64	1343.56	1187.64	1388.98	1268.92	0.913561
SAUSA300_1474	hypothetical protein CDS	Expression Level	1628391	1628753	363	reverse	0.28	-0.28	-0.132442	0.40391	5893	1212.87	895.03	899.34	852.02	941.91	845.08	865.66	870.91	723.96	897.075	826.403	0.921219
SAUSA300_1712	ribH CDS	Expression Level	1894920	1895384	465	reverse	0.28	-0.28	-0.121244	0.395757	862.5	138.58	102.26	74.39	83.09	85.67	90.81	81.13	61.98	89.68	86.3525	80.9	0.936858
SAUSA300_0737	secA CDS	Expression Level	817415	819946	2532	forward	0.28	-0.28	-0.116624	0.403235	17760	524.04	386.71	322.96	304.95	286.14	326.06	281.36	317.16	286.06	325.19	302.66	0.930717
SAUSA300_1578	mnmA CDS	Expression Level	1728638	1729723	1086	reverse	0.28	0.28	0.0998287	0.402387	7201	495.39	365.57	343.12	319.64	319.54	428.24	334.49	349	362.36	336.967	368.523	1.09364
SAUSA300_0073	peptide ABC transporter peptide-binding protein CDS	Expression Level	80394	81947	1554	forward	0.28	0.28	0.134125	0.401701	1104.5	53.1	39.19	30.18	24.28	25.2	41.43	27.91	30	33.4	29.7125	33.185	1.11687
SAUSA300_2478	cidB CDS	Expression Level	2676429	2677118	690	reverse	0.28	0.28	0.141309	0.404285	3607	390.56	288.21	318.98	323.58	297.91	350.49	358.91	362.37	311.84	307.17	345.902	1.12609
SAUSA300_2254	glycerate dehydrogenase-like protein CDS	Expression Level	2420781	2421734	954	forward	0.28	0.28	0.145843	0.402139	4374	342.54	252.78	293.26	316.97	259.1	321.29	305.94	333.36	315.89	280.528	319.12	1.13757
SAUSA300_1261	putative glutamyl aminopeptidase CDS	Expression Level	1388884	1389915	1032	forward	0.28	0.28	0.162834	0.400939	2682	194.16	143.28	187.18	178.36	200.75	181.37	211.9	220.54	198.96	177.393	203.192	1.14544
SAUSA300_1583	hypothetical protein CDS	Expression Level	1732929	1733351	423	reverse	0.28	0.28	0.175752	0.399392	9260	1635.52	1206.92	1113.45	677.84	1176.34	862.12	1388.54	1024.35	1497.19	1043.64	1193.05	1.14317
SAUSA300_0117	sirA CDS	Expression Level	133241	134233	993	reverse	0.28	0.28	0.313959	0.395604	1975	148.59	109.65	37.42	20.18	62.83	127.57	43.79	34.16	94.52	57.52	75.01	1.30407
SAUSA300_0307	5'-nucleotidase CDS	Expression Level	357388	358278	891	forward	0.28	0.28	0.375941	0.397261	14721	1234.37	910.89	344.38	107.77	567.45	976.02	492.88	361.75	888.31	482.623	679.74	1.40843
SAUSA300_0331	hypothetical protein CDS	Expression Level	384026	384310	285	reverse	0.27	-0.27	-0.235034	0.411343	70	18.35	13.54	11.26	8.46	6.87	9.22	5.94	6.13	13.61	10.0325	8.725	0.869674
SAUSA300_0074	opp-3B CDS	Expression Level	81950	82906	957	forward	0.27	-0.27	-0.142393	0.414522	572.5	44.69	32.98	23.5	27.86	21.17	28.91	21.78	22.88	24.04	26.3775	24.4025	0.925126
SAUSA300_0260	bglA CDS	Expression Level	311616	313052	1437	forward	0.27	-0.27	-0.123211	0.413495	834	43.36	32	24.35	20.47	24.29	28.54	18.59	19.91	27.26	25.2775	23.575	0.932648
SAUSA300_1219	putative sensor histidine kinase CDS	Expression Level	1337197	1338288	1092	forward	0.27	-0.27	-0.110863	0.408591	831	56.85	41.96	43.43	32.73	43.18	35.42	37.96	33.71	44.53	40.325	37.905	0.939988
SAUSA300_2125	ATP-binding Mrp/Nbp35 family protein CDS	Expression Level	2298031	2299035	1005	reverse	0.27	-0.27	-0.0937695	0.414453	4914	365.3	269.57	216.41	186.53	248.49	219.21	207.47	186.49	264.05	230.25	219.305	0.952465
SAUSA300_0722	murB CDS	Expression Level	802504	803427	924	reverse	0.27	-0.27	-0.0932467	0.416782	3805	307.66	227.03	198.81	164.73	175.21	214.5	161.36	162.57	191.84	191.445	182.568	0.953629
SAUSA300_1082	hypothetical protein CDS	Expression Level	1183796	1184464	669	forward	0.27	0.27	0.0966186	0.406188	10606	1184.44	874.04	674.7	576.52	617.32	828.89	688.18	674.09	780.95	685.645	743.027	1.08369
SAUSA300_0091	putative permease CDS	Expression Level	99336	100556	1221	reverse	0.27	0.27	0.118617	0.406776	584	35.73	26.37	23.12	16.47	20.36	23.61	21.6	20.96	29.23	21.58	23.85	1.10519
SAUSA300_1050	nucleoside-triphosphatase CDS	Expression Level	1149088	1149675	588	forward	0.27	0.27	0.142298	0.40779	5446.5	692.03	510.68	554.79	414.81	506.94	470.26	609.52	600.38	530.67	496.805	552.707	1.11252
SAUSA300_2520	transporter gate domain-containing protein CDS	Expression Level	2722708	2724027	1320	reverse	0.27	0.27	0.151963	0.41482	330	18.68	13.78	11.16	6.96	8.77	11.47	11.25	9.36	13.96	10.1675	11.51	1.13204
SAUSA300_0243	hypothetical protein CDS	Expression Level	292775	292921	147	forward	0.27	0.27	0.227803	0.415946	41	20.84	15.38	11.43	10.25	12.74	18.45	13.06	12.34	15.41	12.45	14.815	1.18996
SAUSA300_1738	putative lipoprotein CDS	Expression Level	1922217	1922672	456	reverse	0.27	0.27	0.247484	0.413099	179	29.33	21.64	14.61	7.1	10.45	17.02	14.12	8.54	26.76	13.45	16.61	1.23494
SAUSA300_2312	mqo CDS	Expression Level	2484054	2485589	1536	reverse	0.26	-0.26	-0.134405	0.423375	1953.5	95.02	70.12	49.47	47.02	45.16	57.64	40.3	36.39	63.18	52.9425	49.3775	0.932663
SAUSA300_0013	hypothetical protein CDS	Expression Level	17392	18330	939	forward	0.26	-0.26	-0.132856	0.424477	6426	511.28	377.3	290.13	187.65	327.87	311.18	244.37	224.79	306.83	295.738	271.792	0.919033
SAUSA300_2357	ABC transporter ATP-binding protein CDS	Expression Level	2533451	2534182	732	reverse	0.26	-0.26	-0.107981	0.421884	20116.5	2053.18	1515.12	1470.19	1324.09	1524.43	1552.44	1263.54	1398.62	1272.59	1458.46	1371.8	0.940581
SAUSA300_0622	hypothetical protein CDS	Expression Level	694856	695608	753	reverse	0.26	0.26	0.148922	0.426436	629	62.41	46.05	40.17	21.4	35.27	40.56	37.35	33.19	49.53	35.7225	40.1575	1.12415
SAUSA300_1676	sgtA CDS	Expression Level	1843108	1844013	906	forward	0.26	0.26	0.160516	0.420457	1544	127.32	93.96	98.95	47.97	96.95	98.19	93.25	73.41	119.57	84.4575	96.105	1.13791
SAUSA300_1461	hypothetical protein CDS	Expression Level	1615989	1616168	180	forward	0.26	0.26	0.168932	0.423161	2408	999.47	737.55	630.81	377.41	517.32	717.67	575.43	399.34	927.17	565.773	654.902	1.15754
SAUSA300_0045	HNH endonuclease family protein CDS	Expression Level	56489	56860	372	forward	0.26	0.26	0.290876	0.419613	68	13.66	10.08	6.24	2.23	4.12	9.87	5.47	3.61	10.31	5.6675	7.315	1.29069
SAUSA300_0264	ribose transporter RbsU CDS	Expression Level	315859	316740	882	reverse	0.25	-0.25	-0.131949	0.429819	441.5	37.4	27.6	30.59	27.41	21.52	27.15	22.92	25.13	25.29	26.78	25.1225	0.938107
SAUSA300_1934	phi77 ORF020-like protein, phage major tail protein CDS	Expression Level	2102218	2102862	645	reverse	0.25	-0.25	-0.119881	0.440945	424	49.11	36.24	32.88	38.18	32.2	34.03	32.4	28.54	36.89	34.875	32.965	0.945233
SAUSA300_1888	hypothetical protein CDS	Expression Level	2052515	2052817	303	reverse	0.25	-0.25	-0.101291	0.435298	1654	407.83	300.95	282.16	251.3	276.98	295.79	221.8	210.62	335.65	277.848	265.965	0.957234
SAUSA300_2157	NAD-dependent deacetylase CDS	Expression Level	2334114	2334845	732	forward	0.25	0.25	0.0988181	0.432759	771	78.69	58.07	60.78	53.61	59.54	62.93	61.26	60.94	68.46	58	63.3975	1.09306
SAUSA300_1351	hypothetical protein CDS	Expression Level	1518221	1518901	681	reverse	0.25	0.25	0.114544	0.431454	31247	3428.05	2529.69	3035.57	2717.06	2522.13	2962.91	3032.39	2878.89	3102.36	2701.11	2994.14	1.10848
SAUSA300_2229	modB CDS	Expression Level	2396222	2396893	672	reverse	0.25	0.25	0.1146	0.435246	2868.5	318.91	235.34	228.49	224.32	245.98	260.84	254.31	271.91	240.5	233.533	256.89	1.10002
SAUSA300_0341	hypothetical protein CDS	Expression Level	393742	394737	996	reverse	0.25	0.25	0.141688	0.42951	1619.5	121.48	89.65	74.15	42.23	75.63	92.75	70.14	65.69	85.71	70.415	78.5725	1.11585
SAUSA300_0162	cap5K CDS	Expression Level	184326	185531	1206	forward	0.25	0.25	0.146942	0.438653	247.5	15.33	11.31	8.72	6.21	7.2	11.49	8.52	8.8	9.07	8.36	9.47	1.13278
SAUSA300_2001	DNA mismatch repair protein-like protein CDS	Expression Level	2160091	2161701	1611	forward	0.25	0.25	0.154934	0.440254	1116	51.76	38.19	27.81	18.51	34.24	41.39	26.92	24.52	42.03	29.6875	33.715	1.13566
SAUSA300_0559	putative substrate--CoA ligase CDS	Expression Level	633278	634654	1377	forward	0.25	0.25	0.201641	0.432253	308	16.71	12.33	7.41	5.09	7.79	11.51	6.85	5.95	14.21	8.155	9.63	1.18087
SAUSA300_0824	hypothetical protein CDS	Expression Level	904302	905342	1041	forward	0.25	0.25	0.247212	0.43381	2719	195.14	144	245.53	222.55	222.07	165.26	316.51	370.09	155.04	208.537	251.725	1.2071
SAUSA300_1398	phiSLT ORF123-like protein CDS	Expression Level	1565810	1566211	402	reverse	0.25	0.25	0.274477	0.436302	37	6.88	5.07	2.51	1.78	4.23	3.11	3.79	3.01	6.94	3.3975	4.2125	1.23988
SAUSA300_1924	holin CDS	Expression Level	2089874	2090128	255	reverse	0.24	-0.24	-0.248406	0.453522	30.5	8.94	6.59	5.87	6.79	3.67	3.93	5.32	6.06	5.13	5.73	5.11	0.891798
SAUSA300_0465	hypothetical protein CDS	Expression Level	524414	524662	249	forward	0.24	-0.24	-0.167421	0.449625	281.5	84.46	62.33	39.76	29.34	46.15	52.95	29.49	31.03	44.97	44.395	39.61	0.892218
SAUSA300_0560	vraB CDS	Expression Level	634656	635795	1140	forward	0.24	-0.24	-0.127913	0.449199	652.5	42.76	31.56	24.55	20.18	24.56	26.87	18.13	17.91	31.3	25.2125	23.5525	0.93416
SAUSA300_2566	arcR CDS	Expression Level	2777389	2778093	705	reverse	0.24	-0.24	-0.113551	0.450055	575	60.93	44.97	39.44	28.1	41.05	33.74	37.97	31.45	39.93	38.39	35.7725	0.931818
[truncated: 567 more rows]

## Sheet: WT vs purK
locus_tag	Name	Type	Minimum	Maximum	Length	Direction	Differential Expression Absolute Confidence	Differential Expression Confidence	Differential Expression Log2 Ratio	Differential Expression p-value	WT vehicle 1 RPKM	WT vehicle 2 RPKM	WT vehicle 3 RPKM	WT vehicle 4 RPKM	purK vehicle 1 RPKM	purK vehicle 2 RPKM	purK vehicle 3 RPKM	purK vehicle 4 RPKM	WT vehicle average RPKM	purK vehicle average RPKM	Fold change purK / WT
[truncated: 2,556 more rows]

[truncated: 2 more sheets: WT 6-TG vs purK 6-TG, purK vs purK 6-TG]
