# Supplementary material for: Coagulase-negative staphylococci release a purine analog that inhibits Staphylococcus aureus virulence
Source: Nat Commun. 2021 Mar 25;12:1887. doi: 10.1038/s41467-021-22175-3 (PMC7994395; doi:10.1038/s41467-021-22175-3)
Supplement: Supplementary file 6 — Source data [file 41467_2021_22175_MOESM6_ESM.xlsx]

## Sheet: Fig 1B
CFU/mL
	USA300 R1	USA300 R2	USA300 R3	Chromogenes R1	Chromogenes R2	Chromogenes R3
5% supernatant	7850000000	9500000000	7900000000	5000000000	6450000000	5550000000
25% supernatant	7850000000	8200000000	8350000000	1700000000	1050000000	2350000000
50% supernatant	9650000000	8350000000	8100000000	495000000	530000000	595000000
Comparison	p-value
USA300 5% - S. chromogenes 5%	0.004224
USA300 25% - S. chromogenes 25%	0.000154
USA300 50% - S. chromogenes 50%	6e-05

## Sheet: Fig 2D
CFU/mL
	RN4220 pEmpty supernatant	RN4220 ptgs supernatant
R1	4950000000	2200000000
R2	5100000000	1850000000
R3	6200000000	2100000000
R4	5200000000	2200000000
R5	4100000000	2100000000
R6	4650000000	1850000000
Comparison	p-value
RN4220 pEmpty supernatant - RN4220 ptgs supernatant	0.0022

## Sheet: Fig 3D
CFU/mL
	RN4220 pEmpty supernatant	RN4220 pVCU116 tgs supernatant
R1	4550000000	1500000000
R2	4150000000	900000000
R3	5300000000	1300000000
R4	5950000000	1450000000
R5	5950000000	1200000000
R6	5550000000	1300000000
Comparison	p-value
RN4220 pEmpty supernatant - RN4220 pVCU116 tgs supernatant	0.0022

## Sheet: Fig 4B
Lesion area (cm)
	tgs negative	tgs positive
	0.585	0.6
	0.603	0.281
	0.658	0.451
	0.398	0.33
	0.88	0.121
	0.676	0.148
	0.793	0.342
	0.986	0.41
Comparison	p-value
tgs negative - tgs positive	0.0009

## Sheet: Fig 4D
Lesion area (cm)
	RN4220 pEmpty	RN4220 ptgs
	0.809	0.049
	0.81	0.126
	0.473	0
	0.487	0
	0.824	0.169
	1.03	0.046
	0.696	0.153
	0.496	0.045
Comparison	p-value
RN4220 pEmpty - RN4220 ptgs	0.0002

## Sheet: Fig 5B
Lesion area (cm)
	Vehicle	6-TG
	0.464	0.024
	0.443	0.038
	0.771	0
	0.45	0.027
	0.719	0.024
	0.572	0
	0.651	0.032
	0.332	0.038
	0.19	0.036
	0.376	0
	0.328	0.021
	0.505	0.038
	0.296	0.095
	0.251	0.03
	0.321	0.092
	0.31	0.097
	0.154	0.095
	0.155	0.11
	0.351	0.093
	0.511	0.062
Comparison	p-value
Vehicle - 6-TG	6.5067e-11

## Sheet: Fig 5C
CFU/mg tissue
	Vehicle	6-TG
	35294	28571.4
	24783	27142.9
	32368	29285.7
	58125	66428.6
	28125	16666.7
	36522	33600
	36818	26129
	31579	24000
Comparison	p-value
Vehicle - 6-TG	0.5427

## Sheet: Fig 6E
Lesion area (cm)
	WT vehicle	WT 6-TG	purK vehicle	purK 6-TG
	0.063	0.085	0.053	0.086
	0.078	0.124	0.111	0.401
	0.174	0.042	0.111	0.112
	0.199	0.046	0.077	0.221
	0.115	0.051	0.111	0.042
	0.089	0.067	0.247	0
	0.172	0.063	0.151	0.067
	0.061	0.127	0.105	0.217
	0.16	0.096	0.044	0.127
	0.361	0.102	0.078	0.125
	0.326	0.069	0.078	0.174
	0.256	0	0.099	0.347
	0.192	0.088	0.036	0.044
	0.21	0.061	0.115	0.134
	0.579	0.057	0.093	0.082
	0.176	0.103	0.135	0.135
Comparison	p-value
WT vehicle - WT 6-TG	0.0008
purK vehicle - purK 6-TG	0.1696
WT vehicle - purK vehicle	0.0097
WT 6-TG - purK 6-TG	0.0179

## Sheet: Fig 6F
CFU/mg tissue
	WT vehicle	WT 6-TG	purK vehicle	purK 6-TG
	17368.4	49736.8	29250	44250
	49687.5	29166.7	26250	49687.5
	64166.7	58571.4	57000	58235.3
	38478.3	38250	27352.9	65357.1
	35714.3	31153.8	35526.3	32142.9
	72954.6	46764.7	58000	47812.5
	49821.4	55263.2	24166.7	44000
	3550	34166.7	28846.2	37058.8
	25147.1	44318.2	15000	55833.3
	39000	75000	49000	76071.4
	39375	70312.5	37857.1	53333.3
	93103.4	39130.4	34736.8	51666.7
	18000	33571.4	44166.7	52500
	33260.9	25500	39705.9	51666.7
	40862.1	23035.7	25588.2	63214.3
	37894.7	34565.2	27352.9	37000
Comparison	p-value
WT vehicle - WT 6-TG	0.781
purK vehicle - purK 6-TG	0.0005

## Sheet: S1A
CFU/mL
	USA300	Complete	>3 kDa	<3 kDa
R1	5200000000	645000000	4350000000	555000000
R2	4900000000	615000000	2850000000	550000000
R3	5700000000	660000000	3200000000	540000000
Comparison	p-value
USA300 - Complete	6.1e-06
Complete - >3kDa	0.0002321
Complete - <3kDa	0.99377
>3kDa - <3kDa	0.0001849

[truncated: 9 more sheets: S1B, S1C, S1D, S3B, S4, S7A, S7B, S7C, S8]
